# Supplementary material for: Alternative Lengthening of Telomeres: The Need for ATRX Mutations Is Lineage-Dependent
Source: Int J Mol Sci. 2025 Jul 15;26(14):6765. doi: 10.3390/ijms26146765 (PMC12295417; doi:10.3390/ijms26146765)
Supplement: Supplementary file 1 [file ijms-26-06765-s001.zip]

Archive with 2 entries (2 files):
- ijms-3697762_Supplementary Dataset.xlsx
- ijms-3697762_Supplementary.pdf
