# Supplementary material for: Alternative Lengthening of Telomeres: The Need for ATRX Mutations Is Lineage-Dependent
Source: Int J Mol Sci. 2025 Jul 15;26(14):6765. doi: 10.3390/ijms26146765 (PMC12295417; doi:10.3390/ijms26146765)
Supplement: Supplementary file 1 [file ijms-26-06765-s001.zip › ijms-3697762_Supplementary Dataset.xlsx]

## Sheet: Legend
	Table S1 - Telomerase maintenance mechanisms (TMM) in cell lines present in the DepMap portal.
	Cell line names with types of data present in the DepMap portal: genomic data (for mutation analysis) and expression data (with RNA expression and in some cases protein expression). TMM and presence of telomerase activity are reported, with corresponding citation.
	Table S2 - Prediction of TMM.
	Table S3 - Damaging alterations in the genes under study.
	Presence of at least on damaging alterations (including nonsense mutation, outframe insertion or deletion, splice site mutation, fusion, copy number loss) for a gene is indicated by 1. Zero shows no damaging mutations for that gene.

## Sheet: S1
Cell Line Name	Data present in DepMap	TMM	Telomerase activity	References
5637	Expression + Genomic	Telomerase	Yes	Kim et al. 1994
143B	Expression + Genomic	Telomerase	Yes	Bryan et al. 1997
786O	Expression + Genomic	Telomerase	Yes	Kim et al. 1994
A172	Expression + Genomic	Telomerase	Yes	Khaw et al. 2007
A2780	Expression + Genomic	Telomerase	Yes	Villa et al. 2000
A427	Expression + Genomic	Telomerase	Yes	Bryan et al. 1997
A498	Expression + Genomic	Telomerase	Yes	Kim et al. 1994
A549	Expression + Genomic	Telomerase	Yes	Rha et al. 2006
A549	Expression + Genomic	Telomerase	Yes	Kim et al. 1994
A549	Expression + Genomic	Telomerase	Yes	Bryan et al. 1997
A673	Expression + Genomic	Telomerase	Yes	Ulaner et al. 2004
ACHN	Expression + Genomic	Telomerase	Yes	Kim et al. 1994
AGS	Expression + Genomic	Telomerase	Yes	Rha et al. 2006
AN3CA	Expression + Genomic	Telomerase	Yes	Kyo et al. 1996
ASPC1	Expression + Genomic	Telomerase	Yes	Kim et al. 1994
ASPC1	Expression + Genomic	Telomerase	Yes	Sato et al. 2001
BEN	Expression + Genomic	Telomerase	Yes	Saretzki et al. 2002
BICR31	Expression + Genomic	Telomerase	Yes	Gordon et al. 2003
BICR6	Expression + Genomic	Telomerase	Yes	Gordon et al. 2003
BT12	Expression + Genomic	Telomerase	Yes	Hu et al. 2014
BT20	Expression + Genomic	Telomerase	Yes	Kim et al. 1994
BT474	Expression + Genomic	Telomerase	Yes	Kim et al. 1994
BT483	Expression + Genomic	Telomerase	Yes	Kim et al. 1994
BT483	Expression + Genomic	Telomerase	Yes	Bryan et al. 1997
BT549	Expression + Genomic	Telomerase	Yes	Kim et al. 1994
BXPC3	Expression + Genomic	Telomerase	Yes	Sato et al. 2001
C33A	Expression + Genomic	Telomerase	Yes	Kim et al. 1994
C33A	Expression + Genomic	Telomerase	Yes	Kyo et al. 1996
C33A	Expression + Genomic	Telomerase	Yes	Bryan et al. 1997
C4I	Expression + Genomic	Telomerase	Yes	Kyo et al. 1996
C4I	Expression + Genomic	Telomerase	Yes	Bryan et al. 1997
C4II	Expression + Genomic	Telomerase	Yes	Kyo et al. 1996
CADOES1	Expression + Genomic	Telomerase	Yes	Ulaner et al. 2004
CAKI1	Expression + Genomic	Telomerase	Yes	Kim et al. 1994
CAL27	Expression + Genomic	Telomerase	Yes	Atri et al. 2021
CAL72	Expression + Genomic	ALT	No	Flynn et al. 2015
CAL78	Expression + Genomic	ALT	No	Parsch et al. 2008
CALU1	Expression + Genomic	Telomerase	Yes	Bryan et al. 1997
CALU3	Expression + Genomic	Telomerase	Yes	Lee et al. 1998
CALU6	Expression + Genomic	Telomerase	Yes	Bryan et al. 1997
Caov3	Expression + Genomic	Telomerase	Yes	Kyo et al. 1996
Capan1	Expression + Genomic	Telomerase	Yes	Kim et al. 1994
Capan1	Expression + Genomic	Telomerase	Yes	Sato et al. 2001
Capan2	Expression + Genomic	Telomerase	Yes	Rha et al. 2006
Capan2	Expression + Genomic	Telomerase	Yes	Sato et al. 2001
CAR1	Genomic	Telomerase	Yes	Tahara et al. 1995
CaSki	Expression + Genomic	Telomerase	Yes	Kyo et al. 1996
CASKI	Expression + Genomic	Telomerase	Yes	Bryan et al. 1997
CCRFCEM	Genomic	Telomerase	Yes	Kim et al. 1994
CCRFCEM	Genomic	Telomerase	Yes	Bryan et al. 1997
CFPAC1	Expression + Genomic	Telomerase	Yes	Sato et al. 2001
CHLA90	Genomic	ALT	No	Farooq et al. 2014
CHP134	Expression + Genomic	Telomerase	Yes	Binz et al. 2005
Colo205	Genomic	Telomerase	Yes	Rha et al. 2006
COLO205	Genomic	Telomerase	Yes	Kim et al. 1994
COLO320	Expression + Genomic	Telomerase	Yes	Tahara et al. 1995
D06MG	None*	ALT	No	Diplas et al. 2018
DAUDI	Expression + Genomic	Telomerase	Yes	Mochida et al. 2005
DLD1	Expression + Genomic	Telomerase	Yes	Tahara et al. 1995
DLD1	Expression + Genomic	Telomerase	Yes	Rha et al. 2006
DMS79	Expression + Genomic	Telomerase	Yes	Saretzki et al. 2002
DU145	Genomic	Telomerase	Yes	Kim et al. 1994
DU145	Genomic	Telomerase	Yes	Bryan et al. 1997
EKVX	Expression + Genomic	Telomerase	Yes	Kim et al. 1994
EN	Expression + Genomic	Telomerase	Yes	Isaka et al. 2003
FADU	Expression + Genomic	Telomerase	Yes	Atri et al. 2021
G292CLONEA141B1	Expression + Genomic	ALT	No	Bryan et al. 1997
G401	Expression + Genomic	Telomerase	Yes	Hu et al. 2014
GOS3	Expression + Genomic	Telomerase	Yes	Shervington et al. 2007
HA1E	Expression + Genomic	Telomerase	Yes	Counter et al. 1998
HCC2998	Genomic	Telomerase	Yes	Kim et al. 1994
HCT116	Expression + Genomic	Telomerase	Yes	Rha et al. 2006
HCT116	Expression + Genomic	Telomerase	Yes	Kim et al. 1994
HCT15	Expression + Genomic	Telomerase	Yes	Kim et al. 1994
HEC1	Expression + Genomic	Telomerase	Yes	Kyo et al. 1996
HEC116	Expression + Genomic	Telomerase	Yes	Kyo et al. 1996
HEC59	Expression + Genomic	Telomerase	Yes	Kyo et al. 1996
HEL	Expression + Genomic	Telomerase	Yes	Kim et al. 1994
HeLa	Expression + Genomic	Telomerase	Yes	Rha et al. 2006
HeLa	Expression + Genomic	Telomerase	Yes	Kyo et al. 1996
HEPG2	Expression + Genomic	Telomerase	Yes	Bryan et al. 1997
HEPG2	Expression + Genomic	Telomerase	Yes	Wege et al. 2002
HL60	Expression + Genomic	Telomerase	Yes	Rha et al. 2006
HL60	Expression + Genomic	Telomerase	Yes	Kim et al. 1994
HL60	Expression + Genomic	Telomerase	Yes	Bryan et al. 1997
HLE	Genomic	Telomerase	Yes	Wege et al. 2002
HLF	Expression + Genomic	Telomerase	Yes	Wege et al. 2002
HOP62	Expression + Genomic	Telomerase	Yes	Kim et al. 1994
HOS	Expression + Genomic	Telomerase	Yes	Terasaki et al. 2004
HS294T	Expression + Genomic	Telomerase	Yes	Bryan et al. 1997
HS578T	Expression + Genomic	Telomerase	Yes	Kim et al. 1994
HSC39	Genomic	Telomerase	Yes	Tahara et al. 1995
HT1080	Expression + Genomic	Telomerase	Yes	Rha et al. 2006
HT1080	Expression + Genomic	Telomerase	Yes	Kim et al. 1994
HT1080	Expression + Genomic	Telomerase	Yes	Daniloski and Smith 2017
HT1080	Expression + Genomic	Telomerase	Yes	Bryan et al. 1997
HT144	Expression + Genomic	Telomerase	Yes	Maellaro et al. 2003
HT29	Expression + Genomic	Telomerase	Yes	Kim et al. 1994
HT29	Expression + Genomic	Telomerase	Yes	Bryan et al. 1997
HT3	Expression + Genomic	Telomerase	Yes	Kim et al. 1994
HUH7	Expression + Genomic	Telomerase	Yes	Wege et al. 2002
HUO3N1	Genomic	None	No	Panier et al. 2019
HUO9	Expression + Genomic	ALT	No	Flynn et al. 2015
IGROV1	Expression + Genomic	Telomerase	Yes	Kim et al. 1994
IGROV1	Expression + Genomic	Telomerase	Yes	Villa et al. 2000
IMR5	Genomic	Telomerase	Yes	Binz et al. 2005
J82	Expression + Genomic	Telomerase	Yes	Bryan et al. 1997
JAR	Expression + Genomic	Telomerase	Yes	Nishi et al. 1999
JAR	Expression + Genomic	Telomerase	Yes	Isaka et al. 2003
JAR	Expression + Genomic	Telomerase	Yes	Kyo et al. 1996
JEG3	Expression + Genomic	Telomerase	Yes	Nishi et al. 1999
JEG3	Expression + Genomic	Telomerase	Yes	Kyo et al. 1996
JURKAT	Expression + Genomic	Telomerase	Yes	Lin et al. 2001
K562	Expression + Genomic	Telomerase	Yes	Kim et al. 1994
K562	Expression + Genomic	Telomerase	Yes	Bryan et al. 1997
KATOIII	Expression + Genomic	Telomerase	Yes	Tahara et al. 1995
KATOIII	Expression + Genomic	Telomerase	Yes	Kim et al. 1994
KM12	Expression + Genomic	Telomerase	Yes	Kim et al. 1994
KP1N	Genomic	Telomerase	Yes	Sato et al. 2001
KP2	Expression + Genomic	Telomerase	Yes	Sato et al. 2001
KP3	Expression + Genomic	Telomerase	Yes	Sato et al. 2001
LAN2	Expression + Genomic	Telomerase	Yes	Binz et al. 2005
LAN6	Genomic	None	No	Farooq et al. 2014
LNCAPCLONEFGC	Expression + Genomic	Telomerase	Yes	Bryan et al. 1997
LOVO	Expression + Genomic	Telomerase	Yes	Tahara et al. 1995
LOVO	Expression + Genomic	Telomerase	Yes	Bryan et al. 1997
LOXIMVI	Expression + Genomic	Telomerase	Yes	Kim et al. 1994
LOXIMVI	Expression + Genomic	Telomerase	Yes	Daniloski and Smith 2017
LS513	Expression + Genomic	Telomerase	Yes	Bryan et al. 1997
M14	Genomic	Telomerase	Yes	Kim et al. 1994
M14	Genomic	Telomerase	Yes	Villa et al. 2000
Malme3M	Expression + Genomic	Telomerase	Yes	Kim et al. 1994
MCF7	Expression + Genomic	Telomerase	Yes	Rha et al. 2006
MCF7	Expression + Genomic	Telomerase	Yes	Kim et al. 1994
MCF7	Expression + Genomic	Telomerase	Yes	Bryan et al. 1997
MDAMB134VI	Expression + Genomic	Telomerase	Yes	Bryan et al. 1997
MDAMB157	Expression + Genomic	Telomerase	Yes	Kim et al. 1994
MDAMB175VII	Expression + Genomic	Telomerase	Yes	Kim et al. 1994
MDAMB231	Expression + Genomic	Telomerase	Yes	Rha et al. 2006
MDAMB231	Expression + Genomic	Telomerase	Yes	Kim et al. 1994
MDAMB435S	Expression + Genomic	Telomerase	Yes	Rha et al. 2006
MDAMB435S	Expression + Genomic	Telomerase	Yes	Kim et al. 1994
MDAMB436	Expression + Genomic	Telomerase	Yes	Kim et al. 1994
MDAMB468	Expression + Genomic	Telomerase	Yes	Kim et al. 1994
MDAMB468	Expression + Genomic	Telomerase	Yes	Bryan et al. 1997
ME180	Genomic	Telomerase	Yes	Kyo et al. 1996
MELHO	Expression + Genomic	Telomerase	Yes	Glaessl et al. 1999
MELJUSO	Expression + Genomic	Telomerase	Yes	Glaessl et al. 1999
MG63	Expression + Genomic	Telomerase	Yes	Flynn et al. 2015
MG63	Expression + Genomic	Telomerase	Yes	Bryan et al. 1997
MHHES1	Expression + Genomic	Telomerase	Yes	Ulaner et al. 2004
MIAPACA2	Expression + Genomic	Telomerase	Yes	Sato et al. 2001
MKN1	Expression + Genomic	Telomerase	Yes	Tahara et al. 1995
MKN28	Genomic	Telomerase	Yes	Tahara et al. 1995
MKN45	Expression + Genomic	Telomerase	Yes	Tahara et al. 1995
MKN7	Expression + Genomic	Telomerase	Yes	Tahara et al. 1995
MKN74	Expression + Genomic	Telomerase	Yes	Tahara et al. 1995
MOLT4	Genomic	Telomerase	Yes	Kim et al. 1994
MON	Expression + Genomic	Telomerase	Yes	Kleideiter et al. 2003
MS751	Expression + Genomic	Telomerase	Yes	Kyo et al. 1996
Namalwa	Expression + Genomic	Telomerase	Yes	Mochida et al. 2005
NB69	Genomic	Telomerase	Yes	Binz et al. 2005
NCIH1155	Expression + Genomic	Telomerase	Yes	Lee et al. 1998
NCIH128	Genomic	Telomerase	Yes	Kim et al. 1994
NCIH128	Genomic	Telomerase	Yes	Lee et al. 1998
NCIH1299	Expression + Genomic	Telomerase	Yes	Kim et al. 1994
NCIH146	Expression + Genomic	Telomerase	Yes	Kim et al. 1994
NCIH146	Expression + Genomic	Telomerase	Yes	Lee et al. 1998
NCIH1781	Expression + Genomic	Telomerase	Yes	Lee et al. 1998
NCIH187	Genomic	None?	No (short telomeres and apoptosis)	Saretzki et al. 2002
NCIH2009	Expression + Genomic	Telomerase	Yes	Lee et al. 1998
NCIH2066	Genomic	Telomerase	Yes	Lee et al. 1998
NCIH209	Expression + Genomic	Telomerase	Yes	Kim et al. 1994
NCIH209	Expression + Genomic	Telomerase	Yes	Bryan et al. 1997
NCIH226	Expression + Genomic	ALT	??	Alawi et al. 2010
NCIH226	Expression + Genomic	Telomerase	Yes	Kim et al. 1994
NCIH226	Expression + Genomic	Telomerase	Yes	Lee et al. 1998
NCIH23	Expression + Genomic	Telomerase	Yes	Kim et al. 1994
NCIH28	Expression + Genomic	Telomerase	Yes	Lee et al. 1998
NCIH295R	Expression + Genomic	ALT	No	Fujiwara et al. 2006
NCIH322	Expression + Genomic	Telomerase	Yes	Kim et al. 1994
NCIH358	Expression + Genomic	Telomerase	Yes	Kim et al. 1994
NCIH378	Genomic	ALT	No (long telomeres)	Saretzki et al. 2002
NCIH441	Expression + Genomic	Telomerase	Yes	Lee et al. 1998
NCIH446	Expression + Genomic	Telomerase	Yes	Kim et al. 1994
NCIH460	Expression + Genomic	Telomerase	Yes	Kim et al. 1994
NCIH460	Expression + Genomic	Telomerase	Yes	Lee et al. 1998
NCIH520	Expression + Genomic	Telomerase	Yes	Lee et al. 1998
NCIH522	Expression + Genomic	Telomerase	Yes	Kim et al. 1994
NCIH522	Expression + Genomic	Telomerase	Yes	Lee et al. 1998
NCIH596	Expression + Genomic	Telomerase	Yes	Lee et al. 1998
NCIH69	Expression + Genomic	Telomerase	Yes	Kim et al. 1994
NCIH69	Expression + Genomic	Telomerase	Yes	Lee et al. 1998
NCIH82	Expression + Genomic	ALT?	No	Saretzki et al. 2002
NCIH82	Expression + Genomic	Telomerase	Yes	Kim et al. 1994
NCIH82	Expression + Genomic	Telomerase	Yes	Lee et al. 1998
NCIH889	Expression + Genomic	Telomerase	Yes	Lee et al. 1998
NIHOVCAR3	Expression + Genomic	Telomerase	Yes	Kim et al. 1994
NOS1	Expression + Genomic	ALT	No	Flynn et al. 2015
NY	Genomic	ALT		Mason-Osann et al. 2018
OAW42	Expression + Genomic	Telomerase	Yes	Villa et al. 2000
ONS76	Expression + Genomic	Telomerase	Yes	Khaw et al. 2007
OUMS27	Genomic	Telomerase	Yes	Bovée et al. 2001
OVCAR5	Expression + Genomic	Telomerase	Yes	Kim et al. 1994
OVCAR5	Expression + Genomic	Telomerase	Yes	Villa et al. 2000
OVCAR8	Expression + Genomic	Telomerase	Yes	Kim et al. 1994
Panc1	Expression + Genomic	Telomerase	Yes	Sato et al. 2001
PC3	Expression + Genomic	Telomerase	Yes	Kim et al. 1994
PC3	Expression + Genomic	Telomerase	Yes	Bryan et al. 1997
RAJI	Expression + Genomic	Telomerase	Yes	Mochida et al. 2005
RAMOS	Expression + Genomic	Telomerase	Yes	Mochida et al. 2005
RCM1	Expression + Genomic	Telomerase	Yes	Tahara et al. 1995
RD	Expression + Genomic	Telomerase	Yes	Ma et al. 2003
REH	Expression + Genomic	Telomerase	Yes	Hou et al. 2001
RH4	Expression + Genomic	ALT	No	Udroiu et al. 2025
RPMI8226	Expression + Genomic	Telomerase	Yes	Kim et al. 1994
RXF393	Genomic	Telomerase	Yes	Kim et al. 1994
SAOS2	Expression + Genomic	ALT	No	Parsch et al. 2008
SAOS2	Expression + Genomic	ALT	No	Bryan et al. 1997
SCaBER	Expression + Genomic	Telomerase	Yes	Kim et al. 1994
SCC15	Expression + Genomic	Telomerase	Yes	Bojovic and Crowe 2011
SCC25	Expression + Genomic	Telomerase	Yes	Bojovic and Crowe 2011
SCC3	Expression + Genomic	Telomerase	Yes	Mochida et al. 2005
SCC4	Expression + Genomic	Telomerase	Yes	Bojovic and Crowe 2011
SCC9	Expression + Genomic	Telomerase	Yes	Bojovic and Crowe 2011
SCH	Genomic	Telomerase	Yes	Nishi et al. 1999
SF295	Expression + Genomic	Telomerase	Yes	Brosnan-Cashman et al. 2018
SHSY5Y	Expression + Genomic	Telomerase	Yes	Binz et al. 2005
SiHa	Expression + Genomic	Telomerase	Yes	Kyo et al. 1996
SIHA	Expression + Genomic	Telomerase	Yes	Bryan et al. 1997
SJSA1	Expression + Genomic	Telomerase	Yes	Flynn et al. 2015
SJSA1	Expression + Genomic	Telomerase	Yes	Bryan et al. 1997
SKBR3	Expression + Genomic	Telomerase	Yes	Kim et al. 1994
SKES1	Expression + Genomic	Telomerase	Yes	Daniloski and Smith 2017
SKES1	Expression + Genomic	Telomerase	Yes	Ulaner et al. 2004
SKHEP1	Expression + Genomic	Telomerase	Yes	Rha et al. 2006
SKLMS1	Expression + Genomic	Telomerase	Yes	Milas et al. 1998
SKLU1	Genomic	ALT	No	Bryan et al. 1997
SKLU1	Genomic	ALT	No	Rha et al. 2006
SKMEL2	Expression + Genomic	ALT?	?	Abid et al. 2020
SKMEL2	Expression + Genomic	Telomerase	Yes	Rha et al. 2006
SKMEL2	Expression + Genomic	Telomerase	Yes	Kim et al. 1994
SKMEL28	Expression + Genomic	Telomerase	Yes	Maellaro et al. 2003
SKMEL28	Expression + Genomic	Telomerase	Yes	Kim et al. 1994
SKMEL28	Expression + Genomic	Telomerase	Yes	Glaessl et al. 1999
SKMEL5	Expression + Genomic	Telomerase	Yes	Maellaro et al. 2003
SKMEL5	Expression + Genomic	Telomerase	Yes	Kim et al. 1994
SKMEL5	Expression + Genomic	Telomerase	Yes	Villa et al. 2000
SKNAS	Expression + Genomic	Telomerase	Yes	Binz et al. 2005
SKNBE2	Expression + Genomic	Telomerase	Yes	Farooq et al. 2014
SKNFI	Expression + Genomic	ALT	No	Farooq et al. 2014
SKNMC	Expression + Genomic	ALT	No	Ulaner et al. 2004
SKNMC	Expression + Genomic	Telomerase	Yes	Daniloski and Smith 2017
SKNMC	Expression + Genomic	Telomerase	Yes	Udroiu et al. 2025
SKNMM	Expression + Genomic	ALT		Yu et al. 2019
SKOV3	Expression + Genomic	Telomerase	Yes	Kim et al. 1994
SKOV3	Expression + Genomic	Telomerase	Yes	Kyo et al. 1996
SKPNDW	Expression + Genomic	Telomerase	Yes	Ulaner et al. 2004
SN12C	Genomic	Telomerase	Yes	Kim et al. 1994
SNB75	Expression + Genomic	Telomerase	Yes	Kim et al. 1994
SU8686	Expression + Genomic	Telomerase	Yes	Kim et al. 1994
SUIT2	Expression + Genomic	Telomerase	Yes	Sato et al. 2001
SW1116	Expression + Genomic	Telomerase	Yes	Bryan et al. 1997
SW13	Expression + Genomic	Telomerase	Yes	Bryan et al. 1997
SW1353	Expression + Genomic	Telomerase	Yes	Parsch et al. 2008
SW1353	Expression + Genomic	Telomerase	Yes	Bovée et al. 2001
SW480	Expression + Genomic	Telomerase	Yes	Bryan et al. 1997
SW620	Expression + Genomic	Telomerase	Yes	Kim et al. 1994
SW620	Expression + Genomic	Telomerase	Yes	Bryan et al. 1997
SW626	Expression + Genomic	Telomerase	Yes	Villa et al. 2000
SW626	Expression + Genomic	Telomerase	Yes	Kyo et al. 1996
SW872	Genomic	Telomerase	Yes	Kim et al. 1994
T24	Expression + Genomic	Telomerase	Yes	Kim et al. 1994
T24	Expression + Genomic	Telomerase	Yes	Bryan et al. 1997
T47D	Expression + Genomic	Telomerase	Yes	Kim et al. 1994
T47D	Expression + Genomic	Telomerase	Yes	Bryan et al. 1997
T84	Expression + Genomic	Telomerase	Yes	Bryan et al. 1997
T98G	Expression + Genomic	Telomerase	Yes	Bryan et al. 1997
TC32	Genomic	Telomerase	Yes	Ulaner et al. 2004
TK10	Genomic	Telomerase	Yes	Kim et al. 1994
TMK1	Genomic	Telomerase	Yes	Tahara et al. 1995
TYKnu	Expression + Genomic	Telomerase	Yes	Kyo et al. 1996
U251MG	Expression + Genomic	Telomerase	Yes	Brosnan-Cashman et al. 2018
U251MG	Expression + Genomic	Telomerase	Yes	Kim et al. 1994
U2OS	Expression + Genomic	ALT	No	Bryan et al. 1997
U2OS	Expression + Genomic	ALT	No	Brosnan-Cashman et al. 2018
U87MG	Expression + Genomic	Telomerase	Yes	Rha et al. 2006
U87MG	Expression + Genomic	Telomerase	Yes	Shervington et al. 2007
U937	Expression + Genomic	Telomerase	Yes	Kim et al. 1994
UACC257	Expression + Genomic	Telomerase	Yes	Kim et al. 1994
UACC62	Expression + Genomic	Telomerase	Yes	Kim et al. 1994
UACC812	Expression + Genomic	Telomerase	Yes	Kim et al. 1994
UACC893	Expression + Genomic	Telomerase	Yes	Kim et al. 1994
UMUC3	Expression + Genomic	Telomerase	Yes	Daniloski and Smith 2017
UO31	Expression + Genomic	Telomerase	Yes	Kim et al. 1994
WERIRB1	Expression + Genomic	Telomerase	Yes	Bryan et al. 1997
Y79	Expression + Genomic	Telomerase	Yes	Bryan et al. 1997
ZR751	Expression + Genomic	Telomerase	Yes	Kim et al. 1994
ZR7530	Expression + Genomic	Telomerase	Yes	Kim et al. 1994
1321N1	Only Copy Number	Telomerase	Yes	Shervington et al. 2007
References
Abid, H. Z., McCaffrey, J., Raseley, K., Young, E., Lassahn, K., Varapula, D., ... & Xiao, M. (2020). Single-molecule analysis of subtelomeres and telomeres in Alternative Lengthening of Telomeres (ALT) cells. BMC genomics, 21, 1-17.
Alawi, F., Lin, P., Ziober, B., & Patel, R. (2010). Dyskerin expression correlates with active proliferation independently of telomerase. Head & neck, 33(7), 1041.
Atri, S., Nasoohi, N., & Hodjat, M. (2021). Azacitidine, as a DNMT inhibitor decreases hTERT gene expression and telomerase activity more effective compared with HDAC inhibitor in human head and neck squamous cell carcinoma cell lines. Current Molecular Pharmacology, 14(1), 60-67.
Binz, N., Shalaby, T., Rivera, P., Shin-Ya, K., & Grotzer, M. A. (2005). Telomerase inhibition, telomere shortening, cell growth suppression and induction of apoptosis by telomestatin in childhood neuroblastoma cells. European journal of cancer, 41(18), 2873-2881.
Bojovic, B., & Crowe, D. L. (2011). Resistance to telomerase inhibition by human squamous cell carcinoma cell lines. International journal of oncology, 38(4), 1175-1181.
Bovée, J. V., van den Broek, L. J., Cleton‐Jansen, A. M., & Hogendoorn, P. C. (2001). Chondrosarcoma is not characterized by detectable telomerase activity. The Journal of Pathology, 193(3), 354-360.
Brosnan-Cashman, J. A., Yuan, M., Graham, M. K., Rizzo, A. J., Myers, K. M., Davis, C., ... & Meeker, A. K. (2018). ATRX loss induces multiple hallmarks of the alternative lengthening of telomeres (ALT) phenotype in human glioma cell lines in a cell line-specific manner. PloS one, 13(9), e0204159.
Bryan, T. M., Englezou, A., Dalla-Pozza, L., Dunham, M. A., & Reddel, R. R. (1997). Evidence for an alternative mechanism for maintaining telomere length in human tumors and tumor-derived cell lines. Nature medicine, 3(11), 1271-1274.
Counter, C. M., Hahn, W. C., Wei, W., Caddle, S. D., Beijersbergen, R. L., Lansdorp, P. M., ... & Weinberg, R. A. (1998). Dissociation among in vitro telomerase activity, telomere maintenance, and cellular immortalization. Proceedings of the National Academy of Sciences, 95(25), 14723-14728.
Daniloski, Z., & Smith, S. (2017). Loss of tumor suppressor STAG2 promotes telomere recombination and extends the replicative lifespan of normal human cells. Cancer research, 77(20), 5530-5542.
Diplas, B. H., He, X., Brosnan-Cashman, J. A., Liu, H., Chen, L. H., Wang, Z., ... & Yan, H. (2018). The genomic landscape of TERT promoter wildtype-IDH wildtype glioblastoma. Nature communications, 9(1), 2087.
Farooqi, A. S., Dagg, R. A., Choi, L. M. R., Shay, J. W., Reynolds, C. P., & Lau, L. M. (2014). Alternative lengthening of telomeres in neuroblastoma cell lines is associated with a lack of MYCN genomic amplification and with p53 pathway aberrations. Journal of neuro-oncology, 119, 17-26.
Flynn, R. L., Cox, K. E., Jeitany, M., Wakimoto, H., Bryll, A. R., Ganem, N. J., ... & Zou, L. (2015). Alternative lengthening of telomeres renders cancer cells hypersensitive to ATR inhibitors. Science, 347(6219), 273-277.
Fujiwara, M., Kamma, H., Wu, W., Yano, Y., Homma, S., & Satoh, H. (2006). Alternative lengthening of telomeres in the human adrenocortical carcinoma cell line H295R. International journal of oncology, 29(2), 445-451.
Glaessl, A., Bosserhoff, A. K., Buettner, R., Hohenleutner, U., Landthaler, M., & Stolz, W. (1999). Increase in telomerase activity during progression of melanocytic cells from melanocytic naevi to malignant melanomas. Archives of dermatological research, 291, 81-87.
Gordon, K. E., Ireland, H., Roberts, M., Steeghs, K., McCaul, J. A., MacDonald, D. G., & Parkinson, E. K. (2003). High levels of telomere dysfunction bestow a selective disadvantage during the progression of human oral squamous cell carcinoma. Cancer research, 63(2), 458-467.
Hou, M., Xu, D., Bjorkholm, M., & Gruber, A. (2001). Real-time quantitative telomeric repeat amplification protocol assay for the detection of telomerase activity. Clinical chemistry, 47(3), 519-524.
Hu, Y., Bobb, D., Lu, Y., He, J., & Dome, J. S. (2014). Effect of telomerase inhibition on preclinical models of malignant rhabdoid tumor. Cancer genetics, 207(9), 403-411.
Isaka, K., Nishi, H., Sagawa, Y., Nakada, T., Osakabe, Y., Serizawa, H., ... & Takayama, M. (2003). Establishment of a new human cell line (EN) with TP53 mutation derived from endometrial carcinoma. Cancer genetics and cytogenetics, 141(1), 20-25.
Khaw, A. K., Silasudjana, M., Banerjee, B., Suzuki, M., Baskar, R., & Hande, M. P. (2007). Inhibition of telomerase activity and human telomerase reverse transcriptase gene expression by histone deacetylase inhibitor in human brain cancer cells. Mutation Research/Fundamental and Molecular Mechanisms of Mutagenesis, 625(1-2), 134-144.
Kim, N. W., Piatyszek, M. A., Prowse, K. R., Harley, C. B., West, M. D., Ho, P. L., ... & Shay, J. W. (1994). Specific association of human telomerase activity with immortal cells and cancer. Science, 266(5193), 2011-2015.
Kleideiter, E., Schwab, M., Friedrich, U., Koscielniak, E., Schäfer, B. W., & Klotz, U. (2003). Telomerase activity in cell lines of pediatric soft tissue sarcomas. Pediatric research, 54(5), 718-723.
Kyo, S., Kanaya, T., Ishikawa, H., Ueno, H., & Inoue, M. (1996). Telomerase activity in gynecological tumors. Clinical cancer research: an official journal of the American Association for Cancer Research, 2(12), 2023-2028.
Lee, J. C., Jong, H. S., Yoo, C. G., Han, S. K., Shim, Y. S., & Kim, Y. W. (1998). Telomerase activity in lung cancer cell lines and tissues. Lung cancer, 21(2), 99-103.
Lin, Z., Lim, S., Viani, M. A., Sapp, M., & Lim, M. S. (2001). Down-regulation of telomerase activity in malignant lymphomas by radiation and chemotherapeutic agents. The American journal of pathology, 159(2), 711-719.
Ma, H., Urquidi, V., Wong, J., Kleeman, J., & Goodison, S. (2003). Telomerase reverse transcriptase promoter regulation during myogenic differentiation of human RD rhabdomyosarcoma cells. Molecular cancer research, 1(10), 739-746.
Maellaro, E., Pacenti, L., Del Bello, B., Valentini, M. A., Mangiavacchi, P., De Felice, C., ... & Miracco, C. (2003). Different effects of interferon‐α on melanoma cell lines: A study on telomerase reverse transcriptase, telomerase activity and apoptosis. British Journal of Dermatology, 148(6), 1115-1124.
Mason-Osann, E., Dai, A., Floro, J., Lock, Y. J., Reiss, M., Gali, H., ... & Flynn, R. L. (2018). Identification of a novel gene fusion in ALT positive osteosarcoma. Oncotarget, 9(67), 32868.
Milas, M., Yu, D., Sun, D., & Pollock, R. E. (1998). Telomerase activity of sarcoma cell lines and fibroblasts is independent of p53 status. Clinical cancer research: an official journal of the American Association for Cancer Research, 4(6), 1573-1579.
Mochida, A., Gotoh, E., Senpuku, H., Harada, S., Kitamura, R., Takahashi, T., & Yanagi, K. (2005). Telomere size and telomerase activity in Epstein-Barr virus (EBV)-positive and EBV-negative Burkitt’s lymphoma cell lines. Archives of virology, 150, 2139-2150.
Nishi, H., Ohyashiki, K., Fujito, A., Yahata, N., Ohyashiki, J. H., Isaka, K., & Takayama, M. (1999). Expression of telomerase subunits and localization of telomerase activation in hydatidiform mole. Placenta, 20(4), 317-323.
Panier, S., Maric, M., Hewitt, G., Mason-Osann, E., Gali, H., Dai, A., ... & Boulton, S. J. (2019). SLX4IP antagonizes promiscuous BLM activity during ALT maintenance. Molecular cell, 76(1), 27-43.
Parsch, D., Brassat, U., Brümmendorf, T. H., & Fellenberg, J. (2008). Consequences of telomerase inhibition by BIBR1532 on proliferation and chemosensitivity of chondrosarcoma cell lines. Cancer investigation, 26(6), 590-596.
Rha, S. Y., Jeung, H. C., Yang, W. I., Kim, J. J., Oh, T. J., An, S. W., & Chung, H. C. (2006). Alteration of hTERT full-length variant expression level showed different gene expression profiles and genomic copy number changes in breast cancer. Oncology reports, 15(4), 749-755.
Saretzki, G., Petersen, S., Petersen, I., Kölble, K., & von Zglinicki, T. (2002). hTERT gene dosage correlates with telomerase activity in human lung cancer cell lines. Cancer letters, 176(1), 81-91.
Sato, N., Maehara, N., Mizumoto, K., Nagai, E., Yasoshima, T., Hirata, K., & Tanaka, M. (2001). Telomerase activity of cultured human pancreatic carcinoma cell lines correlates with their potential for migration and invasion. Cancer, 91(3), 496-504.
Shervington, A., Patel, R., Lu, C., Cruickshanks, N., Lea, R., Roberts, G., ... & Shervington, L. (2007). Telomerase subunits expression variation between biopsy samples and cell lines derived from malignant glioma. Brain research, 1134, 45-52.
Tahara, H., Kuniyasu, H., Yokozaki, H., Yasui, W., Shay, J. W., Ide, T., & Tahara, E. (1995). Telomerase activity in preneoplastic and neoplastic gastric and colorectal lesions. Clinical cancer research: an official journal of the American Association for Cancer Research, 1(11), 1245-1251.
Terasaki, T., Kyo, S., Takakura, M., Maida, Y., Tsuchiya, H., Tomita, K., & Inoue, M. (2004). Analysis of telomerase activity and telomere length in bone and soft tissue tumors. Oncology reports, 11(6), 1307-1311.
Udroiu, I., Marinaccio, J., Goffi, R. S., Micheli, E., & Sgura, A. (2025). Specificity and sensitivity of ALT‐associated markers in cancer cells. FEBS letters.
Ulaner, G. A., Hoffman, A. R., Otero, J., Huang, H. Y., Zhao, Z., Mazumdar, M., ... & Ladanyi, M. (2004). Divergent patterns of telomere maintenance mechanisms among human sarcomas: sharply contrasting prevalence of the alternative lengthening of telomeres mechanism in Ewing's sarcomas and osteosarcomas. Genes, Chromosomes and Cancer, 41(2), 155-162.
Villa, R., Folini, M., Perego, P., Supino, R., Setti, E., Daidone, M. G., ... & Zaffaroni, N. (2000). Telomerase activity and telomere length in human ovarian cancer and melanoma cell lines: correlation with sensitivity to DNA damaging agents. International journal of oncology, 16(5), 995-1997.
Wege, H., Chui, M. S., Le, H. T., Tran, J. M., & Zern, M. A. (2002). SYBR Green real‐time telomeric repeat amplification protocol for the rapid quantification of telomerase activity. Nucleic acids research, 31(2), e3-e3.
Yu, E. Y., Cheung, I. Y., Feng, Y., Rabie, M. O., Roboz, G. J., Guzman, M. L., ... & Lue, N. F. (2019). Telomere trimming and DNA damage as signatures of high risk neuroblastoma. Neoplasia, 21(7), 689-701.

## Sheet: S2
DepMap ID	Cell Line Name	Known TMM	Telomerase expression	Predicted TMM based on telomerase xpression	Telomere content	Discard?	Final TMM prediction
ACH-000410	SAOS2	ALT	0	ALT	1.03627		ALT
ACH-001715	CAL72	ALT	0	ALT	1.73484		ALT
ACH-001765	RH4	ALT	0	ALT			ALT
ACH-002067	NOS1	ALT	0	ALT	1.89579		ALT
ACH-000341	SKNFI	ALT	0.0143553	ALT	2.07274		ALT
ACH-001526	HUO9	ALT	0.0143553	ALT	1.40707		ALT
ACH-000082	G292CLONEA141B1	ALT	0.0285692	ALT	2.17903		ALT
ACH-000364	U2OS	ALT	0.124328	ALT	4.35767		ALT
ACH-000516	CAL78	ALT	1.58976	ALT	2.16057		ALT
ACH-000309	SKLU1	ALT		ALT	2.34285		ALT
ACH-002173	NCIH378	ALT		ALT	0.0178802		ALT
ACH-002178	NY	ALT		ALT	2.10116		ALT
ACH-001481	CHLA90	ALT		ALT			ALT
ACH-001598	NCIH295R	ALT		ALT			ALT
ACH-002922	SKNMM	ALT		ALT			ALT
	D06MG	ALT		ALT			ALT
ACH-000213	HUPT4	Unknown	0	Telomerase-negative	-0.782338		ALT putative
ACH-000517	SNU410	Unknown	0	Telomerase-negative	-0.466272		ALT putative
ACH-000616	HS746T	Unknown	0	Telomerase-negative	3.43721		ALT putative
ACH-000770	P31FUJ	Unknown	0	Telomerase-negative	2.39001		ALT putative
ACH-001389	SUM1315MO2	Unknown	0	Telomerase-negative			ALT putative
ACH-001521	HKA1	Unknown	0	Telomerase-negative			ALT putative
ACH-001524	HSC5	Unknown	0	Telomerase-negative			ALT putative
ACH-001536	KKU100	Unknown	0	Telomerase-negative			ALT putative
ACH-001550	MCC13	Unknown	0	Telomerase-negative			ALT putative
ACH-001555	MERO14	Unknown	0	Telomerase-negative			ALT putative
ACH-001610	NP5	Unknown	0	Telomerase-negative			ALT putative
ACH-001611	NP8	Unknown	0	Telomerase-negative			ALT putative
ACH-001647	SHI1	Unknown	0	Telomerase-negative			ALT putative
ACH-001687	UMRC3	Unknown	0	Telomerase-negative			ALT putative
ACH-001740	RH28	Unknown	0	Telomerase-negative			ALT putative
ACH-001745	RHJT	Unknown	0	Telomerase-negative			ALT putative
ACH-001793	LPS27	Unknown	0	Telomerase-negative			ALT putative
ACH-001796	95T1000	Unknown	0	Telomerase-negative			ALT putative
ACH-001807	LPS067	Unknown	0	Telomerase-negative			ALT putative
ACH-001818	C396	Unknown	0	Telomerase-negative			ALT putative
ACH-002017	OMM1	Unknown	0	Telomerase-negative			ALT putative
ACH-002023	TGBC18TKB	Unknown	0	Telomerase-negative			ALT putative
ACH-002066	HSSCH2	Unknown	0	Telomerase-negative			ALT putative
ACH-002084	MMAC	Unknown	0	Telomerase-negative			ALT putative
ACH-002101	EMCBAC1	Unknown	0	Telomerase-negative	3.91195		ALT putative
ACH-002204	UCH2	Unknown	0	Telomerase-negative	2.0216		ALT putative
ACH-002471	PSS008	Unknown	0	Telomerase-negative			ALT putative
ACH-002785	NCCLMS1C1	Unknown	0	Telomerase-negative			ALT putative
ACH-002800	NCCMPNST2C1	Unknown	0	Telomerase-negative			ALT putative
ACH-002847	YUHOIN0650	Unknown	0	Telomerase-negative			ALT putative
ACH-001712	HS860T	Unknown	0	Telomerase-negative		discarded (no mutation data)	Unknown/Discarded
ACH-001743	RC2	Unknown	0	Telomerase-negative		discarded (no mutation data)	Unknown/Discarded
ACH-000173	JHUEM3	Unknown	0.0143553	Telomerase-negative	0.0302386		ALT putative
ACH-000277	HCC1419	Unknown	0.0143553	Telomerase-negative	-0.227578		ALT putative
ACH-000348	RPMI7951	Unknown	0.0143553	Telomerase-negative	0.91261		ALT putative
ACH-000663	OVTOKO	Unknown	0.0143553	Telomerase-negative	-0.233069		ALT putative
ACH-000688	OV7	Unknown	0.0143553	Telomerase-negative	0.491031		ALT putative
ACH-000777	KYSE30	Unknown	0.0143553	Telomerase-negative	-0.56931		ALT putative
ACH-000833	RH30	Unknown	0.0143553	Telomerase-negative	2.8687		ALT putative
ACH-001382	PACADD188	Unknown	0.0143553	Telomerase-negative			ALT putative
ACH-001395	SUM44PE	Unknown	0.0143553	Telomerase-negative			ALT putative
ACH-001454	C10	Unknown	0.0143553	Telomerase-negative			ALT putative
ACH-001802	LPS853	Unknown	0.0143553	Telomerase-negative			ALT putative
ACH-001834	ICC10	Unknown	0.0143553	Telomerase-negative			ALT putative
ACH-001842	ICC2	Unknown	0.0143553	Telomerase-negative			ALT putative
ACH-001992	ONE58	Unknown	0.0143553	Telomerase-negative			ALT putative
ACH-001997	ECC2	Unknown	0.0143553	Telomerase-negative			ALT putative
ACH-002511	M140325	Unknown	0.0143553	Telomerase-negative			ALT putative
ACH-002672	MAPACHS77	Unknown	0.0143553	Telomerase-negative			ALT putative
ACH-002834	PSS131R	Unknown	0.0143553	Telomerase-negative			ALT putative
ACH-000091	OV56	Unknown	0.0143553	Telomerase-negative	-1.45246	discarded (telomeres too short for being ALT)	Unknown/Discarded
ACH-000494	OELE	Unknown	0.0143553	Telomerase-negative		discarded (non-cancerous)	Unknown/Discarded
ACH-000761	NUGC2	Unknown	0.0143553	Telomerase-negative	-1.336	discarded (telomeres too short for being ALT)	Unknown/Discarded
ACH-002710	MPNST724	Unknown	0.0285692	Telomerase-negative			ALT putative
ACH-000100	RH41	Unknown	0.0285692	Telomerase-negative	3.84492		ALT putative
ACH-000133	HS729	Unknown	0.0285692	Telomerase-negative	1.12092		ALT putative
ACH-000442	RERFLCSQ1	Unknown	0.0285692	Telomerase-negative	-0.0286333		ALT putative
ACH-000520	59M	Unknown	0.0285692	Telomerase-negative	1.59011		ALT putative
ACH-000523	NCIH1184	Unknown	0.0285692	Telomerase-negative	2.13222		ALT putative
ACH-000592	TM31	Unknown	0.0285692	Telomerase-negative	0.883714		ALT putative
ACH-000689	RH18	Unknown	0.0285692	Telomerase-negative	-0.563588		ALT putative
ACH-000771	BICR56	Unknown	0.0285692	Telomerase-negative	0.23636		ALT putative
ACH-000794	BICR22	Unknown	0.0285692	Telomerase-negative	-0.59118		ALT putative
ACH-001554	MEL202	Unknown	0.0285692	Telomerase-negative			ALT putative
ACH-001750	TTC442	Unknown	0.0285692	Telomerase-negative			ALT putative
ACH-000188	SCC25	Telomerase	0.0426443	Telomerase	-1.48218		Telomerase
ACH-000254	SCC15	Telomerase	0.0426443	Telomerase	-1.5801		Telomerase
ACH-001518	HEC116	Telomerase	0.0426443	Telomerase			Telomerase
ACH-000980	NCIH1155	Telomerase	0.0565835	Telomerase	-0.198416		Telomerase
ACH-001517	HEC1	Telomerase	0.0565835	Telomerase	0.132213		Telomerase
ACH-000415	BICR6	Telomerase	0.0703893	Telomerase	-0.695259		Telomerase
ACH-000536	BT20	Telomerase	0.0840643	Telomerase	-0.528614		Telomerase
ACH-000395	NCIH520	Telomerase	0.0976108	Telomerase	0.971871		Telomerase
ACH-001295	Y79	Telomerase	0.0976108	Telomerase			Telomerase
ACH-001336	CASKI	Telomerase	0.0976108	Telomerase	0.604473		Telomerase
ACH-000288	BT549	Telomerase	0.15056	Telomerase	-1.24569		Telomerase
ACH-000628	NCIH596	Telomerase	0.15056	Telomerase	-0.740329		Telomerase
ACH-000759	MDAMB175VII	Telomerase	0.15056	Telomerase	-0.390842		Telomerase
ACH-000828	ZR7530	Telomerase	0.15056	Telomerase	-0.236501		Telomerase
ACH-001525	HT3	Telomerase	0.15056	Telomerase	0.0772381		Telomerase
ACH-000555	A498	Telomerase	0.163499	Telomerase	-1.58574		Telomerase
ACH-001530	JEG3	Telomerase	0.163499	Telomerase	1.22916		Telomerase
ACH-000145	SKLMS1	Telomerase	0.176323	Telomerase	-0.274079		Telomerase
ACH-000381	T84	Telomerase	0.189034	Telomerase	-0.851191		Telomerase
ACH-000477	MALME3M	Telomerase	0.189034	Telomerase	-0.00799514		Telomerase
ACH-000044	MDAMB134VI	Telomerase	0.201634	Telomerase	-0.16818		Telomerase
ACH-000228	BICR31	Telomerase	0.201634	Telomerase	-1.01058		Telomerase
ACH-000355	NCIH82	Telomerase	0.201634	Telomerase	0.977942		Telomerase
ACH-000148	HS578T	Telomerase	0.226509	Telomerase	0.17448		Telomerase
ACH-000842	SW480	Telomerase	0.238787	Telomerase	-0.491288		Telomerase
ACH-000849	MDAMB468	Telomerase	0.238787	Telomerase	-0.0848725		Telomerase
ACH-000621	MDAMB157	Telomerase	0.250962	Telomerase	-1.17509		Telomerase
ACH-001529	JAR	Telomerase	0.250962	Telomerase	0.978947		Telomerase
ACH-001399	SW626	Telomerase	0.263034	Telomerase	0.418401		Telomerase
ACH-000554	UACC893	Telomerase	0.275007	Telomerase	-1.12324		Telomerase
ACH-000678	MKN7	Telomerase	0.275007	Telomerase	-0.995285		Telomerase
ACH-000238	SCC4	Telomerase	0.31034	Telomerase	-1.41112		Telomerase
ACH-000108	KP3	Telomerase	0.321928	Telomerase	-1.09249		Telomerase
ACH-000704	OAW42	Telomerase	0.344828	Telomerase	-0.560538		Telomerase
ACH-000837	NCIH322	Telomerase	0.344828	Telomerase	-0.886705		Telomerase
ACH-000997	HCT15	Telomerase	0.344828	Telomerase	0.814877		Telomerase
ACH-001354	LAN2	Telomerase	0.356144	Telomerase			Telomerase
ACH-000114	SU8686	Telomerase	0.378512	Telomerase	0.182469		Telomerase
ACH-000994	HEC59	Telomerase	0.389567	Telomerase	0.222205		Telomerase
ACH-001151	OVCAR5	Telomerase	0.400538	Telomerase	-0.531156		Telomerase
ACH-000090	PC3	Telomerase	0.411426	Telomerase	-0.581093		Telomerase
ACH-000615	SKMEL28	Telomerase	0.422233	Telomerase	1.99357		Telomerase
ACH-000565	RCM1	Telomerase	0.432959	Telomerase	-0.687669		Telomerase
ACH-000758	MKN74	Telomerase	0.432959	Telomerase	-0.355807		Telomerase
ACH-000096	G401	Telomerase	0.464668	Telomerase	1.00777		Telomerase
ACH-001061	DLD1	Telomerase	0.475085	Telomerase			Telomerase
ACH-001335	C4II	Telomerase	0.475085	Telomerase			Telomerase
ACH-000147	T47D	Telomerase	0.485427	Telomerase	-0.901177		Telomerase
ACH-000264	CALU6	Telomerase	0.485427	Telomerase	-0.931397		Telomerase
ACH-000379	NCIH1781	Telomerase	0.485427	Telomerase	-0.572286		Telomerase
ACH-001642	SCC3	Telomerase	0.495695	Telomerase	-0.734825		Telomerase
ACH-000927	BT474	Telomerase	0.536053	Telomerase	-0.766662		Telomerase
ACH-000552	HT29	Telomerase	0.575312	Telomerase	0.876936		Telomerase
ACH-000351	MKN1	Telomerase	0.62293	Telomerase	0.138797		Telomerase
ACH-000222	ASPC1	Telomerase	0.641546	Telomerase	-0.508866		Telomerase
ACH-000571	T98G	Telomerase	0.650765	Telomerase	0.325504		Telomerase
ACH-000046	ACHN	Telomerase	0.669027	Telomerase	-0.797833		Telomerase
ACH-000558	A172	Telomerase	0.669027	Telomerase	-1.26453		Telomerase
ACH-000768	MDAMB231	Telomerase	0.669027	Telomerase	-0.27386		Telomerase
ACH-000392	CALU3	Telomerase	0.678072	Telomerase	-0.483373		Telomerase
ACH-000138	CFPAC1	Telomerase	0.704872	Telomerase	-0.635417		Telomerase
ACH-000800	NCIH446	Telomerase	0.704872	Telomerase	-0.784372		Telomerase
ACH-000322	HT144	Telomerase	0.739848	Telomerase	-0.308961		Telomerase
ACH-000846	FADU	Telomerase	0.748461	Telomerase	-0.671037		Telomerase
ACH-000818	BT483	Telomerase	0.765535	Telomerase	-0.701223		Telomerase
ACH-000075	U87MG	Telomerase	0.782409	Telomerase	-0.11256		Telomerase
ACH-000232	U251MG	Telomerase	0.790772	Telomerase	-0.0611162		Telomerase
ACH-001001	143B	Telomerase	0.790772	Telomerase			Telomerase
ACH-000027	GOS3	Telomerase	0.799087	Telomerase	-0.197664		Telomerase
ACH-000860	NCIH358	Telomerase	0.799087	Telomerase	-0.537774		Telomerase
ACH-000652	SUIT2	Telomerase	0.83996	Telomerase	0.223295		Telomerase
ACH-001334	C4I	Telomerase	0.83996	Telomerase	-1.25506		Telomerase
ACH-001086	HELA	Telomerase	0.871844	Telomerase	0.0458712		Telomerase
ACH-000535	BXPC3	Telomerase	0.887525	Telomerase	-1.42305		Telomerase
ACH-000638	NCIH441	Telomerase	0.887525	Telomerase	-1.27927		Telomerase
ACH-000905	5637	Telomerase	0.910733	Telomerase	-1.44186		Telomerase
ACH-001188	SHSY5Y	Telomerase	0.933573	Telomerase			Telomerase
ACH-000097	ZR751	Telomerase	0.941106	Telomerase	-0.136497		Telomerase
ACH-000573	MDAMB436	Telomerase	0.948601	Telomerase	-0.443664		Telomerase
ACH-000713	CAOV3	Telomerase	0.948601	Telomerase	-0.85473		Telomerase
ACH-000703	DMS79	Telomerase	0.956057	Telomerase	-0.613048		Telomerase
ACH-000648	NCIH28	Telomerase	0.970854	Telomerase	-0.971602		Telomerase
ACH-001190	SKMEL2	Telomerase	0.970854	Telomerase	-0.241835		Telomerase
ACH-000017	SKBR3	Telomerase	0.9855	Telomerase			Telomerase
ACH-000428	UO31	Telomerase	0.9855	Telomerase	-1.73777		Telomerase
ACH-000811	SKOV3	Telomerase	0.9855	Telomerase	0.389288		Telomerase
ACH-001421	WERIRB1	Telomerase	1.01436	Telomerase			Telomerase
ACH-000354	CAPAN1	Telomerase	1.02148	Telomerase	-0.994981		Telomerase
ACH-000376	SF295	Telomerase	1.02148	Telomerase	-0.846547		Telomerase
ACH-000880	AGS	Telomerase	1.02148	Telomerase	-0.923205		Telomerase
ACH-000504	SNB75	Telomerase	1.07039	Telomerase	-1.32612		Telomerase
ACH-000551	K562	Telomerase	1.1177	Telomerase	0.0581553		Telomerase
ACH-000359	MG63	Telomerase	1.12433	Telomerase	0.304051		Telomerase
ACH-000425	UACC62	Telomerase	1.14405	Telomerase	-0.667075		Telomerase
ACH-000832	CAL27	Telomerase	1.14405	Telomerase	-0.894163		Telomerase
ACH-000019	MCF7	Telomerase	1.16993	Telomerase	-0.480365		Telomerase
ACH-000433	CAKI1	Telomerase	1.16993	Telomerase	-1.05874		Telomerase
ACH-000601	MIAPACA2	Telomerase	1.20789	Telomerase	0.186111		Telomerase
ACH-000489	SW1116	Telomerase	1.21412	Telomerase	-0.794727		Telomerase
ACH-000884	MDAMB435S	Telomerase	1.26303	Telomerase			Telomerase
ACH-000002	HL60	Telomerase	1.28688	Telomerase	0.834404		Telomerase
ACH-000281	KP2	Telomerase	1.28688	Telomerase	-0.898476		Telomerase
ACH-000651	SW620	Telomerase	1.31034	Telomerase	-0.457516		Telomerase
ACH-000406	U937	Telomerase	1.32193	Telomerase	0.204914		Telomerase
ACH-000418	SW1353	Telomerase	1.32193	Telomerase	-0.170976		Telomerase
ACH-001360	MS751	Telomerase	1.3505	Telomerase	-0.870189		Telomerase
ACH-000001	NIHOVCAR3	Telomerase	1.38957	Telomerase	-0.739587		Telomerase
ACH-001128	MON	Telomerase	1.40054	Telomerase			Telomerase
ACH-000430	TYKNU	Telomerase	1.41684	Telomerase	-1.44591		Telomerase
ACH-000511	CALU1	Telomerase	1.4489	Telomerase	-0.725234		Telomerase
ACH-000556	SIHA	Telomerase	1.45418	Telomerase	-0.370445		Telomerase
ACH-000018	T24	Telomerase	1.45943	Telomerase	-0.553349		Telomerase
ACH-000649	786O	Telomerase	1.46467	Telomerase	-0.98646		Telomerase
ACH-000793	KATOIII	Telomerase	1.46467	Telomerase	-0.0609684		Telomerase
ACH-000164	PANC1	Telomerase	1.47508	Telomerase	-0.141994		Telomerase
ACH-000706	EKVX	Telomerase	1.47508	Telomerase	0.164442		Telomerase
ACH-000940	AN3CA	Telomerase	1.5008	Telomerase	-0.456957		Telomerase
ACH-000004	HEL	Telomerase	1.58015	Telomerase	0.343447		Telomerase
ACH-000730	SKMEL5	Telomerase	1.60407	Telomerase	0.385991		Telomerase
ACH-001401	SW13	Telomerase	1.60881	Telomerase	0.525755		Telomerase
ACH-000169	RD	Telomerase	1.65076	Telomerase	-0.0586039		Telomerase
ACH-000839	SCABER	Telomerase	1.65076	Telomerase	-0.665994		Telomerase
ACH-000160	BT12	Telomerase	1.65992	Telomerase			Telomerase
ACH-000014	HS294T	Telomerase	1.67807	Telomerase	0.557312		Telomerase
ACH-000361	SKHEP1	Telomerase	1.67807	Telomerase	-0.287232		Telomerase
ACH-000861	HOP62	Telomerase	1.71809	Telomerase	0.647229		Telomerase
ACH-000681	A549	Telomerase	1.72247	Telomerase	0.603338		Telomerase
ACH-000210	CADOES1	Telomerase	1.75275	Telomerase	-0.0451871		Telomerase
ACH-000396	J82	Telomerase	1.7866	Telomerase	-1.2215		Telomerase
ACH-000696	OVCAR8	Telomerase	1.7866	Telomerase	0.269134		Telomerase
ACH-000181	SCC9	Telomerase	1.81558	Telomerase	-0.809323		Telomerase
ACH-000343	NCIH522	Telomerase	1.852	Telomerase	-0.809774		Telomerase
ACH-000260	SKNAS	Telomerase	1.90689	Telomerase	0.773179		Telomerase
ACH-000739	HEPG2	Telomerase	1.9222	Telomerase	-0.342604		Telomerase
ACH-001338	CHP134	Telomerase	1.95233	Telomerase	0.443159		Telomerase
ACH-000966	IGROV1	Telomerase	1.99639	Telomerase	0.449876		Telomerase
ACH-000107	CAPAN2	Telomerase	2.0036	Telomerase	-0.44834		Telomerase
ACH-000039	SKNMC	Telomerase	2.09085	Telomerase	1.11545		Telomerase
ACH-000950	LOVO	Telomerase	2.12433	Telomerase	0.075913		Telomerase
ACH-000202	COLO320	Telomerase	2.14078	Telomerase	0.762836		Telomerase
ACH-000391	MHHES1	Telomerase	2.14405	Telomerase	-0.00501598		Telomerase
ACH-000480	HUH7	Telomerase	2.18269	Telomerase	2.94933		Telomerase
ACH-000900	NCIH23	Telomerase	2.20477	Telomerase	-0.366796		Telomerase
ACH-000393	HLF	Telomerase	2.20789	Telomerase			Telomerase
ACH-000654	RAJI	Telomerase	2.21101	Telomerase	0.546091		Telomerase
ACH-000603	BEN	Telomerase	2.29866	Telomerase	-0.136516		Telomerase
ACH-000881	MELJUSO	Telomerase	2.32481	Telomerase	-0.0359531		Telomerase
ACH-000450	MELHO	Telomerase	2.37573	Telomerase	0.181341		Telomerase
ACH-000776	ONS76	Telomerase	2.38128	Telomerase	-0.678569		Telomerase
ACH-000568	UACC812	Telomerase	2.45681	Telomerase	-0.686716		Telomerase
ACH-000297	NCIH889	Telomerase	2.49313	Telomerase	-0.135998		Telomerase
ACH-000054	HT1080	Telomerase	2.51096	Telomerase	-0.160658		Telomerase
ACH-000886	NCIH2009	Telomerase	2.55336	Telomerase	-1.38003		Telomerase
ACH-000052	A673	Telomerase	2.57046	Telomerase	1.13073		Telomerase
ACH-000463	NCIH460	Telomerase	2.59455	Telomerase	-0.31964		Telomerase
ACH-000977	LNCAPCLONEFGC	Telomerase	2.60407	Telomerase	-0.420927		Telomerase
ACH-001193	SKPNDW	Telomerase	2.60881	Telomerase	-0.705068		Telomerase
ACH-000579	UACC257	Telomerase	2.61353	Telomerase	-0.50824		Telomerase
ACH-000750	LOXIMVI	Telomerase	2.61589	Telomerase	4.11878		Telomerase
ACH-000978	EN	Telomerase	2.63923	Telomerase	3.53631		Telomerase
ACH-000312	SKNBE2	Telomerase	2.65076	Telomerase			Telomerase
ACH-000971	HCT116	Telomerase	2.69377	Telomerase	0.47747		Telomerase
ACH-000358	NCIH69	Telomerase	2.84398	Telomerase	2.10008		Telomerase
ACH-001333	C33A	Telomerase	2.90111	Telomerase	-0.0556074		Telomerase
ACH-000510	NCIH1299	Telomerase	2.926	Telomerase	2.2238		Telomerase
ACH-000506	NCIH146	Telomerase	2.95047	Telomerase	0.139761		Telomerase
ACH-000522	UMUC3	Telomerase	2.95606	Telomerase	-0.160253		Telomerase
ACH-000007	LS513	Telomerase	3.0072	Telomerase	-0.643369		Telomerase
ACH-000356	MKN45	Telomerase	3.03034	Telomerase	-0.23887		Telomerase
ACH-000087	SKES1	Telomerase	3.04789	Telomerase	0.0967414		Telomerase
ACH-001636	RAMOS	Telomerase	3.05311	Telomerase			Telomerase
ACH-000995	JURKAT	Telomerase	3.24793	Telomerase	0.878761		Telomerase
ACH-000657	A2780	Telomerase	3.27053	Telomerase	0.00434219		Telomerase
ACH-000817	RPMI8226	Telomerase	3.28096	Telomerase	-1.22351		Telomerase
ACH-000944	NAMALWA	Telomerase	3.31615	Telomerase	-1.4156		Telomerase
ACH-000969	KM12	Telomerase	3.31759	Telomerase	-0.487761		Telomerase
ACH-000613	HOS	Telomerase	3.36597	Telomerase	-0.473544		Telomerase
ACH-000786	DAUDI	Telomerase	3.37156	Telomerase	2.66492		Telomerase
ACH-000748	SJSA1	Telomerase	3.69042	Telomerase	-0.421754		Telomerase
ACH-000290	NCIH209	Telomerase	3.74201	Telomerase	-0.795645		Telomerase
ACH-000757	A427	Telomerase	3.89724	Telomerase	-0.167693		Telomerase
ACH-000960	REH	Telomerase	5.75034	Telomerase	1.83968		Telomerase
ACH-001310	HA1E	Telomerase	6.36912	Telomerase		discarded (non-cancerous)	Unknown/Discarded
ACH-001207	TIG3TD	Telomerase	6.56285	Telomerase			Fibroblasts
ACH-000727	NCIH2066	Telomerase		Telomerase	-1.09852		Telomerase
ACH-000979	DU145	Telomerase		Telomerase	-0.880973		Telomerase
ACH-001039	COLO205	Telomerase		Telomerase	-1.07721		Telomerase
ACH-001081	HCC2998	Telomerase		Telomerase	-0.335423		Telomerase
ACH-001089	HLE	Telomerase		Telomerase	1.45258		Telomerase
ACH-001107	KP1N	Telomerase		Telomerase	0.107745		Telomerase
ACH-001127	MOLT4	Telomerase		Telomerase	1.19333		Telomerase
ACH-001150	OUMS27	Telomerase		Telomerase			Telomerase
ACH-001205	TC32	Telomerase		Telomerase			Telomerase
ACH-001208	TK10	Telomerase		Telomerase	-0.957989		Telomerase
ACH-001359	ME180	Telomerase		Telomerase	-0.8359		Telomerase
ACH-001738	CCRFCEM	Telomerase		Telomerase	0.477084		Telomerase
ACH-002083	NB69	Telomerase		Telomerase	-0.257942		Telomerase
ACH-002141	HSC39	Telomerase		Telomerase	-0.218128		Telomerase
ACH-002159	M14	Telomerase		Telomerase	1.41288		Telomerase
ACH-002161	MKN28	Telomerase		Telomerase	0.592608		Telomerase
ACH-002195	RXF393	Telomerase		Telomerase	-1.48763		Telomerase
ACH-002198	SCH	Telomerase		Telomerase	2.41395		Telomerase
ACH-002199	SN12C	Telomerase		Telomerase	0.882262		Telomerase
ACH-002202	TMK1	Telomerase		Telomerase	-0.275557		Telomerase
ACH-002248	IMR5	Telomerase		Telomerase	-0.884879		Telomerase
ACH-002286	NCIH128	Telomerase		Telomerase	-0.580299		Telomerase
ACH-002310	SW872	Telomerase		Telomerase	-0.658638		Telomerase
ACH-002345	CAR1	Telomerase		Telomerase	-0.441821		Telomerase
ACH-000443	OVKATE	Unknown	0.0426	Telomerase putative	0.746865		Telomerase putative
ACH-001804	LPS510	Unknown	0.0426	Telomerase putative			Telomerase putative
ACH-000031	PANC0213	Unknown	0.0426443	Telomerase putative	-0.117107		Telomerase putative
ACH-000350	COLO678	Unknown	0.0426443	Telomerase putative	-0.786593		Telomerase putative
ACH-000501	LS123	Unknown	0.0426443	Telomerase putative	-1.43351		Telomerase putative
ACH-000741	UBLC1	Unknown	0.0426443	Telomerase putative	0.214683		Telomerase putative
ACH-000825	HOP92	Unknown	0.0426443	Telomerase putative	-0.0308646		Telomerase putative
ACH-000857	CAL851	Unknown	0.0426443	Telomerase putative	0.0848277		Telomerase putative
ACH-001201	SUMB002	Unknown	0.0426443	Telomerase putative			Telomerase putative
ACH-001322	CME1	Unknown	0.0426443	Telomerase putative			Telomerase putative
ACH-001511	H413	Unknown	0.0426443	Telomerase putative			Telomerase putative
ACH-001522	HMY1	Unknown	0.0426443	Telomerase putative			Telomerase putative
ACH-001560	MERO83	Unknown	0.0426443	Telomerase putative			Telomerase putative
ACH-001609	NP3	Unknown	0.0426443	Telomerase putative			Telomerase putative
ACH-001623	ONDA8	Unknown	0.0426443	Telomerase putative			Telomerase putative
ACH-001839	ICC137	Unknown	0.0426443	Telomerase putative			Telomerase putative
ACH-001843	ICC3	Unknown	0.0426443	Telomerase putative			Telomerase putative
ACH-001845	ICC5	Unknown	0.0426443	Telomerase putative			Telomerase putative
ACH-000038	EHEB	Unknown	0.0565835	Telomerase putative	1.28914		Telomerase putative
ACH-000132	JHOS2	Unknown	0.0565835	Telomerase putative	-0.670689		Telomerase putative
ACH-000435	EFE184	Unknown	0.0565835	Telomerase putative	-0.041579		Telomerase putative
ACH-000491	NCIH716	Unknown	0.0565835	Telomerase putative	-0.587259		Telomerase putative
ACH-000527	OVISE	Unknown	0.0565835	Telomerase putative	-0.582683		Telomerase putative
ACH-000783	CAMA1	Unknown	0.0565835	Telomerase putative	-0.661272		Telomerase putative
ACH-000907	SNU349	Unknown	0.0565835	Telomerase putative	-0.559516		Telomerase putative
ACH-001280	SCS214	Unknown	0.0565835	Telomerase putative			Telomerase putative
ACH-001376	PACADD135	Unknown	0.0565835	Telomerase putative			Telomerase putative
ACH-001394	SUM229PE	Unknown	0.0565835	Telomerase putative			Telomerase putative
ACH-001403	TO14	Unknown	0.0565835	Telomerase putative			Telomerase putative
ACH-001515	HCS2	Unknown	0.0565835	Telomerase putative			Telomerase putative
ACH-001540	KMLS1	Unknown	0.0565835	Telomerase putative			Telomerase putative
ACH-001562	MERO95	Unknown	0.0565835	Telomerase putative			Telomerase putative
ACH-001613	OCIAML4	Unknown	0.0565835	Telomerase putative			Telomerase putative
ACH-002510	M040416	Unknown	0.0565835	Telomerase putative			Telomerase putative
ACH-000141	SNU308	Unknown	0.0703893	Telomerase putative	0.380112		Telomerase putative
ACH-000502	TCCPAN2	Unknown	0.0703893	Telomerase putative	-0.313948		Telomerase putative
ACH-000557	AML193	Unknown	0.0703893	Telomerase putative	0.473978		Telomerase putative
ACH-000744	NCIH1623	Unknown	0.0703893	Telomerase putative	-1.26337		Telomerase putative
ACH-000780	NCIH1105	Unknown	0.0703893	Telomerase putative	-0.285085		Telomerase putative
ACH-000876	MDAMB415	Unknown	0.0703893	Telomerase putative	0.0500722		Telomerase putative
ACH-001228	UPCISCC152	Unknown	0.0703893	Telomerase putative			Telomerase putative
ACH-001274	SW982	Unknown	0.0703893	Telomerase putative	-0.320875		Telomerase putative
ACH-001443	ASH3	Unknown	0.0703893	Telomerase putative	1.03115		Telomerase putative
ACH-001559	MERO82	Unknown	0.0703893	Telomerase putative			Telomerase putative
ACH-001577	MUTZ8	Unknown	0.0703893	Telomerase putative			Telomerase putative
ACH-001699	UPCISCC131	Unknown	0.0703893	Telomerase putative			Telomerase putative
ACH-001819	MFM223	Unknown	0.0703893	Telomerase putative	-0.685181		Telomerase putative
ACH-001841	ICC15	Unknown	0.0703893	Telomerase putative			Telomerase putative
ACH-001977	NO36	Unknown	0.0703893	Telomerase putative			Telomerase putative
ACH-001999	9505BIK	Unknown	0.0703893	Telomerase putative			Telomerase putative
ACH-002004	UACC62SKINCJ1	Unknown	0.0703893	Telomerase putative			Telomerase putative
ACH-000675	NCIH1734	Unknown	0.084	Telomerase putative	-0.840255		Telomerase putative
ACH-001696	UPCISCC111	Unknown	0.084	Telomerase putative			Telomerase putative
ACH-000084	MUTZ3	Unknown	0.0840643	Telomerase putative			Telomerase putative
ACH-000236	SW1417	Unknown	0.0840643	Telomerase putative	0.769864		Telomerase putative
ACH-000317	TUHR14TKB	Unknown	0.0840643	Telomerase putative	0.0451119		Telomerase putative
ACH-000863	DBTRG05MG	Unknown	0.0840643	Telomerase putative	0.319667		Telomerase putative
ACH-001339	COLO794	Unknown	0.0840643	Telomerase putative			Telomerase putative
ACH-001654	SKGT4	Unknown	0.0840643	Telomerase putative	-0.799678		Telomerase putative
ACH-001692	UPCISCC040	Unknown	0.0840643	Telomerase putative			Telomerase putative
ACH-001846	ICC6	Unknown	0.0840643	Telomerase putative			Telomerase putative
ACH-001864	YSCCC	Unknown	0.0840643	Telomerase putative			Telomerase putative
ACH-001960	CCSW1	Unknown	0.0840643	Telomerase putative			Telomerase putative
ACH-001961	GB2	Unknown	0.0840643	Telomerase putative			Telomerase putative
ACH-001973	MM485	Unknown	0.0840643	Telomerase putative			Telomerase putative
ACH-002015	MEL285	Unknown	0.0840643	Telomerase putative			Telomerase putative
ACH-000993	JHUEM7	Unknown	0.0976	Telomerase putative	1.17957		Telomerase putative
ACH-001701	UPCISCC200	Unknown	0.0976	Telomerase putative			Telomerase putative
ACH-000109	NCIH3255	Unknown	0.0976108	Telomerase putative	-1.46548		Telomerase putative
ACH-000468	PK45H	Unknown	0.0976108	Telomerase putative	0.470217		Telomerase putative
ACH-000591	LN235	Unknown	0.0976108	Telomerase putative			Telomerase putative
ACH-000644	COLO829	Unknown	0.0976108	Telomerase putative	0.0640578		Telomerase putative
ACH-000974	SNGM	Unknown	0.0976108	Telomerase putative	0.0774084		Telomerase putative
ACH-001196	SMSCTR	Unknown	0.0976108	Telomerase putative			Telomerase putative
ACH-001329	ANGMCSS	Unknown	0.0976108	Telomerase putative			Telomerase putative
ACH-001368	OACM51	Unknown	0.0976108	Telomerase putative	-0.248198		Telomerase putative
ACH-001497	ESO51	Unknown	0.0976108	Telomerase putative	-1.76629		Telomerase putative
ACH-001551	MCC142	Unknown	0.0976108	Telomerase putative			Telomerase putative
ACH-001650	SISO	Unknown	0.0976108	Telomerase putative	1.05644		Telomerase putative
ACH-002016	MEL290	Unknown	0.0976108	Telomerase putative			Telomerase putative
ACH-002039	PK8	Unknown	0.0976108	Telomerase putative			Telomerase putative
ACH-002458	HT144SKINFV1	Unknown	0.0976108	Telomerase putative			Telomerase putative
ACH-002508	WM3211	Unknown	0.0976108	Telomerase putative			Telomerase putative
ACH-000276	HCC38	Unknown	0.111031	Telomerase putative	-0.448783		Telomerase putative
ACH-000578	HCC1171	Unknown	0.111031	Telomerase putative			Telomerase putative
ACH-000643	HDQP1	Unknown	0.111031	Telomerase putative	-0.400391		Telomerase putative
ACH-001332	BICR78	Unknown	0.111031	Telomerase putative	-0.212731		Telomerase putative
ACH-001494	EGI1	Unknown	0.111031	Telomerase putative	0.408909		Telomerase putative
ACH-001547	LO68	Unknown	0.111031	Telomerase putative			Telomerase putative
ACH-001628	PEA1	Unknown	0.111031	Telomerase putative			Telomerase putative
ACH-001645	SEKI	Unknown	0.111031	Telomerase putative			Telomerase putative
ACH-002080	TN2	Unknown	0.111031	Telomerase putative			Telomerase putative
ACH-002680	170MGBA	Unknown	0.124	Telomerase putative			Telomerase putative
ACH-000126	KG1C	Unknown	0.124328	Telomerase putative	-0.118476		Telomerase putative
ACH-000349	HCC1500	Unknown	0.124328	Telomerase putative	-0.545157		Telomerase putative
ACH-000423	SKMEL3	Unknown	0.124328	Telomerase putative	0.376116		Telomerase putative
ACH-000485	GSU	Unknown	0.124328	Telomerase putative	1.36374		Telomerase putative
ACH-000731	HCC2279	Unknown	0.124328	Telomerase putative			Telomerase putative
ACH-000809	KYSE410	Unknown	0.124328	Telomerase putative	0.537738		Telomerase putative
ACH-001229	UPCISCC154	Unknown	0.124328	Telomerase putative			Telomerase putative
ACH-001622	ONDA7	Unknown	0.124328	Telomerase putative			Telomerase putative
ACH-000503	BICR16	Unknown	0.137504	Telomerase putative	0.250195		Telomerase putative
ACH-000646	OVMANA	Unknown	0.137504	Telomerase putative	0.146178		Telomerase putative
ACH-000715	SNU1214	Unknown	0.137504	Telomerase putative	0.558941		Telomerase putative
ACH-000732	PECAPJ41CLONED2	Unknown	0.137504	Telomerase putative	0.085547		Telomerase putative
ACH-000766	NCIH1648	Unknown	0.137504	Telomerase putative	-1.09036		Telomerase putative
ACH-001113	LC1SQSF	Unknown	0.137504	Telomerase putative			Telomerase putative
ACH-001385	RPMI2650	Unknown	0.137504	Telomerase putative	0.579746		Telomerase putative
ACH-002669	KP363T	Unknown	0.138	Telomerase putative			Telomerase putative
ACH-000412	SNU1197	Unknown	0.15056	Telomerase putative	-0.520921		Telomerase putative
ACH-000448	NCIH1666	Unknown	0.15056	Telomerase putative	-0.739948		Telomerase putative
ACH-000672	IALM	Unknown	0.15056	Telomerase putative	-0.345819		Telomerase putative
ACH-000749	DMS273	Unknown	0.15056	Telomerase putative	-0.266895		Telomerase putative
ACH-000798	CL40	Unknown	0.15056	Telomerase putative	-0.447127		Telomerase putative
ACH-000892	NCIH1563	Unknown	0.15056	Telomerase putative	-0.417849		Telomerase putative
ACH-001413	UMUC11	Unknown	0.15056	Telomerase putative			Telomerase putative
ACH-001416	UMUC9	Unknown	0.15056	Telomerase putative			Telomerase putative
ACH-001570	MM426	Unknown	0.15056	Telomerase putative			Telomerase putative
ACH-000089	NCIH684	Unknown	0.163499	Telomerase putative	1.21799		Telomerase putative
ACH-000647	TE1	Unknown	0.163499	Telomerase putative	-1.26804		Telomerase putative
ACH-000684	KMRC1	Unknown	0.163499	Telomerase putative	-0.184452		Telomerase putative
ACH-000891	HCC1438	Unknown	0.163499	Telomerase putative	-0.73432		Telomerase putative
ACH-001134	MYLA	Unknown	0.163499	Telomerase putative			Telomerase putative
ACH-001300	CHLA15	Unknown	0.163499	Telomerase putative			Telomerase putative
ACH-001375	PACADD119	Unknown	0.163499	Telomerase putative			Telomerase putative
ACH-001422	WPE1NA22	Unknown	0.163499	Telomerase putative			Telomerase putative
ACH-001549	LU135	Unknown	0.163499	Telomerase putative	-0.510915		Telomerase putative
ACH-001566	MM370	Unknown	0.163499	Telomerase putative			Telomerase putative
ACH-001648	SHMAC4	Unknown	0.163499	Telomerase putative			Telomerase putative
ACH-000110	NCCSTCK140	Unknown	0.176323	Telomerase putative	-0.392911		Telomerase putative
ACH-000331	ISTMES2	Unknown	0.176323	Telomerase putative	0.485033		Telomerase putative
ACH-000484	VMRCRCW	Unknown	0.176323	Telomerase putative	-1.09492		Telomerase putative
ACH-000784	KYSE70	Unknown	0.176323	Telomerase putative	-0.476046		Telomerase putative
ACH-001442	A388	Unknown	0.176323	Telomerase putative	-1.27935		Telomerase putative
ACH-002038	HSKTC	Unknown	0.176323	Telomerase putative			Telomerase putative
ACH-000189	RCC10RGB	Unknown	0.189034	Telomerase putative	-1.73984		Telomerase putative
ACH-000208	U178	Unknown	0.189034	Telomerase putative			Telomerase putative
ACH-001441	921	Unknown	0.189034	Telomerase putative			Telomerase putative
ACH-001638	RCK8	Unknown	0.189034	Telomerase putative	-1.21915		Telomerase putative
ACH-001651	SKGI	Unknown	0.189034	Telomerase putative			Telomerase putative
ACH-001838	ICC12	Unknown	0.189034	Telomerase putative			Telomerase putative
ACH-000300	SLR25	Unknown	0.201634	Telomerase putative			Telomerase putative
ACH-000620	JHH1	Unknown	0.201634	Telomerase putative	-0.78866		Telomerase putative
ACH-001557	MERO41	Unknown	0.201634	Telomerase putative			Telomerase putative
ACH-001561	MERO84	Unknown	0.201634	Telomerase putative			Telomerase putative
ACH-001630	PEO1	Unknown	0.201634	Telomerase putative	0.0832872		Telomerase putative
ACH-002041	HOTHC	Unknown	0.201634	Telomerase putative			Telomerase putative
ACH-000042	PANC0203	Unknown	0.214125	Telomerase putative	-1.32455		Telomerase putative
ACH-000544	OE21	Unknown	0.214125	Telomerase putative	-0.658238		Telomerase putative
ACH-000834	UMUC1	Unknown	0.214125	Telomerase putative	-0.370013		Telomerase putative
ACH-000888	NCIH1793	Unknown	0.214125	Telomerase putative	-1.10162		Telomerase putative
ACH-001607	NOZ	Unknown	0.214125	Telomerase putative			Telomerase putative
ACH-001608	NP2	Unknown	0.214125	Telomerase putative			Telomerase putative
ACH-002025	TT1TKB	Unknown	0.214125	Telomerase putative			Telomerase putative
ACH-000024	OPM2	Unknown	0.226509	Telomerase putative	-0.511675		Telomerase putative
ACH-000178	HS766T	Unknown	0.226509	Telomerase putative	-0.523238		Telomerase putative
ACH-000212	CAL120	Unknown	0.226509	Telomerase putative	0.488633		Telomerase putative
ACH-000226	SUPM2	Unknown	0.226509	Telomerase putative	-0.661432		Telomerase putative
ACH-000313	KMRC3	Unknown	0.226509	Telomerase putative	-0.651357		Telomerase putative
ACH-000417	PANC0813	Unknown	0.226509	Telomerase putative	-1.31456		Telomerase putative
ACH-000608	COV644	Unknown	0.226509	Telomerase putative	1.35106		Telomerase putative
ACH-000610	NCIH2227	Unknown	0.226509	Telomerase putative	-1.34552		Telomerase putative
ACH-000614	RVH421	Unknown	0.226509	Telomerase putative	0.373747		Telomerase putative
ACH-000640	SKMEL31	Unknown	0.226509	Telomerase putative	-0.0659038		Telomerase putative
ACH-000935	MDST8	Unknown	0.226509	Telomerase putative	0.286911		Telomerase putative
ACH-001456	C125PM	Unknown	0.226509	Telomerase putative			Telomerase putative
ACH-001568	MM386	Unknown	0.226509	Telomerase putative			Telomerase putative
ACH-000011	253J	Unknown	0.238787	Telomerase putative	0.276154		Telomerase putative
ACH-000182	SNU869	Unknown	0.238787	Telomerase putative	1.37881		Telomerase putative
ACH-000256	COV318	Unknown	0.238787	Telomerase putative	1.02017		Telomerase putative
ACH-000600	SLR26	Unknown	0.238787	Telomerase putative			Telomerase putative
ACH-000816	NCIH524	Unknown	0.238787	Telomerase putative	0.0280202		Telomerase putative
ACH-001036	CMK115	Unknown	0.238787	Telomerase putative			Telomerase putative
ACH-001379	PACADD161	Unknown	0.238787	Telomerase putative			Telomerase putative
ACH-001751	RH36	Unknown	0.238787	Telomerase putative			Telomerase putative
ACH-001848	ICC8	Unknown	0.238787	Telomerase putative			Telomerase putative
ACH-001857	SG231	Unknown	0.238787	Telomerase putative			Telomerase putative
ACH-001458	C75	Unknown	0.250962	Telomerase putative			Telomerase putative
ACH-001523	HSC1	Unknown	0.250962	Telomerase putative			Telomerase putative
ACH-001558	MERO48A	Unknown	0.250962	Telomerase putative			Telomerase putative
ACH-002003	A375SKINCJ3	Unknown	0.250962	Telomerase putative			Telomerase putative
ACH-002027	HOUAI	Unknown	0.250962	Telomerase putative			Telomerase putative
ACH-002048	RMSYM	Unknown	0.250962	Telomerase putative			Telomerase putative
ACH-000580	C32	Unknown	0.263034	Telomerase putative	-0.225917		Telomerase putative
ACH-000787	LXF289	Unknown	0.263034	Telomerase putative	1.27144		Telomerase putative
ACH-001433	CCLFPEDS0008T	Unknown	0.263034	Telomerase putative			Telomerase putative
ACH-001453	BPH1	Unknown	0.263034	Telomerase putative	-1.15876		Telomerase putative
ACH-001461	C99	Unknown	0.263034	Telomerase putative			Telomerase putative
ACH-000153	NCIH2052	Unknown	0.275007	Telomerase putative	-0.15905		Telomerase putative
ACH-000248	AU565	Unknown	0.275007	Telomerase putative	-0.720137		Telomerase putative
ACH-000434	NCIH1915	Unknown	0.275007	Telomerase putative	-0.520825		Telomerase putative
ACH-000447	NCIH2228	Unknown	0.275007	Telomerase putative	-1.23904		Telomerase putative
ACH-000926	HT55	Unknown	0.275007	Telomerase putative	-0.795898		Telomerase putative
ACH-001353	JOPACA1	Unknown	0.275007	Telomerase putative			Telomerase putative
ACH-000067	HS683	Unknown	0.286881	Telomerase putative	-0.671167		Telomerase putative
ACH-000209	SNU1079	Unknown	0.286881	Telomerase putative	-0.776723		Telomerase putative
ACH-000385	SKRC20	Unknown	0.286881	Telomerase putative			Telomerase putative
ACH-000623	SNU201	Unknown	0.286881	Telomerase putative	0.112956		Telomerase putative
ACH-001369	OCIC5X	Unknown	0.286881	Telomerase putative			Telomerase putative
ACH-001569	MM415	Unknown	0.286881	Telomerase putative			Telomerase putative
ACH-001690	UPCISCC026	Unknown	0.286881	Telomerase putative			Telomerase putative
ACH-001852	HKGZCC	Unknown	0.286881	Telomerase putative			Telomerase putative
ACH-000080	BDCM	Unknown	0.298658	Telomerase putative	0.671295		Telomerase putative
ACH-000371	RL	Unknown	0.298658	Telomerase putative	-0.0294889		Telomerase putative
ACH-000378	NCIH647	Unknown	0.298658	Telomerase putative	-0.328368		Telomerase putative
ACH-000464	CAS1	Unknown	0.298658	Telomerase putative	-0.846502		Telomerase putative
ACH-000952	MDAPCA2B	Unknown	0.298658	Telomerase putative	0.2374		Telomerase putative
ACH-001370	OCIP5X	Unknown	0.298658	Telomerase putative			Telomerase putative
ACH-001603	NH12	Unknown	0.298658	Telomerase putative	-0.91103		Telomerase putative
ACH-002011	MP46	Unknown	0.298658	Telomerase putative			Telomerase putative
ACH-000116	OAW28	Unknown	0.31034	Telomerase putative	-1.38754		Telomerase putative
ACH-000524	KURAMOCHI	Unknown	0.31034	Telomerase putative	-1.42923		Telomerase putative
ACH-000722	SNUC1	Unknown	0.31034	Telomerase putative	-0.791476		Telomerase putative
ACH-001194	SKRC31	Unknown	0.31034	Telomerase putative			Telomerase putative
ACH-001392	SUM185PE	Unknown	0.31034	Telomerase putative			Telomerase putative
ACH-001459	C80	Unknown	0.31034	Telomerase putative			Telomerase putative
ACH-001567	MM383	Unknown	0.31034	Telomerase putative			Telomerase putative
ACH-001820	COLO824	Unknown	0.31034	Telomerase putative	-0.0736792		Telomerase putative
ACH-002461	RVH421SKINFV1	Unknown	0.31034	Telomerase putative			Telomerase putative
ACH-000429	A704	Unknown	0.321928	Telomerase putative	-0.530718		Telomerase putative
ACH-000478	SNU387	Unknown	0.321928	Telomerase putative	3.04305		Telomerase putative
ACH-001341	DOTC24510	Unknown	0.321928	Telomerase putative	1.85486		Telomerase putative
ACH-001649	SHMAC5	Unknown	0.321928	Telomerase putative			Telomerase putative
ACH-001673	TFK1	Unknown	0.321928	Telomerase putative			Telomerase putative
ACH-001856	RBE	Unknown	0.321928	Telomerase putative			Telomerase putative
ACH-002046	HTMMT	Unknown	0.321928	Telomerase putative			Telomerase putative
ACH-000186	NCIH2444	Unknown	0.333424	Telomerase putative	-1.09997		Telomerase putative
ACH-000193	KARPAS620	Unknown	0.333424	Telomerase putative	-0.410376		Telomerase putative
ACH-000296	OUMS23	Unknown	0.333424	Telomerase putative			Telomerase putative
ACH-000304	WM115	Unknown	0.333424	Telomerase putative	-0.946865		Telomerase putative
ACH-000641	CMK	Unknown	0.344828	Telomerase putative	0.533774		Telomerase putative
ACH-001460	C84	Unknown	0.344828	Telomerase putative			Telomerase putative
ACH-000036	U343	Unknown	0.356144	Telomerase putative			Telomerase putative
ACH-000062	RERFLCMS	Unknown	0.356144	Telomerase putative	-0.07579		Telomerase putative
ACH-000244	DKMG	Unknown	0.356144	Telomerase putative	-0.46959		Telomerase putative
ACH-000330	EFM19	Unknown	0.356144	Telomerase putative	-0.664817		Telomerase putative
ACH-000569	ISTMES1	Unknown	0.356144	Telomerase putative	-1.13054		Telomerase putative
ACH-000585	EPLC272H	Unknown	0.356144	Telomerase putative	-1.43991		Telomerase putative
ACH-000617	OVCAR4	Unknown	0.356144	Telomerase putative	0.279941		Telomerase putative
ACH-000266	SNU213	Unknown	0.367371	Telomerase putative	-0.5327		Telomerase putative
ACH-000338	SR786	Unknown	0.367371	Telomerase putative	0.497595		Telomerase putative
ACH-000490	SF767	Unknown	0.367371	Telomerase putative			Telomerase putative
ACH-000575	HCC364	Unknown	0.367371	Telomerase putative			Telomerase putative
ACH-001032	CHLA32	Unknown	0.367371	Telomerase putative			Telomerase putative
ACH-001057	DERL2	Unknown	0.367371	Telomerase putative			Telomerase putative
ACH-001347	H157	Unknown	0.367371	Telomerase putative			Telomerase putative
ACH-001396	SUM52PE	Unknown	0.367371	Telomerase putative			Telomerase putative
ACH-001419	VP229	Unknown	0.367371	Telomerase putative			Telomerase putative
ACH-001495	EMTOKA	Unknown	0.367371	Telomerase putative			Telomerase putative
ACH-001513	HCA1	Unknown	0.367371	Telomerase putative			Telomerase putative
ACH-001707	WAOSEL	Unknown	0.367371	Telomerase putative			Telomerase putative
ACH-001844	ICC4	Unknown	0.367371	Telomerase putative			Telomerase putative
ACH-002045	HO1U1	Unknown	0.367371	Telomerase putative	-0.867846		Telomerase putative
ACH-000081	GDM1	Unknown	0.378512	Telomerase putative	-0.0125661		Telomerase putative
ACH-000177	NCIH660	Unknown	0.378512	Telomerase putative	0.47961		Telomerase putative
ACH-000602	M07E	Unknown	0.378512	Telomerase putative	-0.557954		Telomerase putative
ACH-000625	HEP3B217	Unknown	0.378512	Telomerase putative	0.0275724		Telomerase putative
ACH-000755	HCC2218	Unknown	0.378512	Telomerase putative	-0.346246		Telomerase putative
ACH-000988	MFE319	Unknown	0.378512	Telomerase putative	-0.0664295		Telomerase putative
ACH-001096	JR	Unknown	0.378512	Telomerase putative			Telomerase putative
ACH-001373	OV17R	Unknown	0.378512	Telomerase putative	-0.28322		Telomerase putative
ACH-001625	OSC19	Unknown	0.378512	Telomerase putative	-0.873806		Telomerase putative
ACH-000549	SNU1076	Unknown	0.389567	Telomerase putative	-0.134115		Telomerase putative
ACH-000872	HCC515	Unknown	0.389567	Telomerase putative			Telomerase putative
ACH-001402	SW756	Unknown	0.389567	Telomerase putative	0.550657		Telomerase putative
ACH-001737	HSB2	Unknown	0.389567	Telomerase putative			Telomerase putative
ACH-002446	CCLFUPGI0005T	Unknown	0.389567	Telomerase putative			Telomerase putative
ACH-001694	UPCISCC074	Unknown	0.4	Telomerase putative			Telomerase putative
ACH-002687	WM3772F	Unknown	0.4005	Telomerase putative			Telomerase putative
ACH-000190	HDMYZ	Unknown	0.400538	Telomerase putative	-0.623401		Telomerase putative
ACH-000553	SQ1	Unknown	0.400538	Telomerase putative	0.156066		Telomerase putative
ACH-000909	JHUEM2	Unknown	0.400538	Telomerase putative	0.419041		Telomerase putative
ACH-000910	MDAMB453	Unknown	0.400538	Telomerase putative	1.55693		Telomerase putative
ACH-001411	UMUC5	Unknown	0.400538	Telomerase putative			Telomerase putative
ACH-001850	G415	Unknown	0.400538	Telomerase putative			Telomerase putative
ACH-000092	NCIH2452	Unknown	0.411426	Telomerase putative	-0.631525		Telomerase putative
ACH-000437	SW1088	Unknown	0.411426	Telomerase putative	-0.826921		Telomerase putative
ACH-000635	SNU119	Unknown	0.411426	Telomerase putative	0.141426		Telomerase putative
ACH-000674	NUGC4	Unknown	0.411426	Telomerase putative	-0.597684		Telomerase putative
ACH-000815	KMH2	Unknown	0.411426	Telomerase putative	1.57948		Telomerase putative
ACH-000862	KMBC2	Unknown	0.411426	Telomerase putative	-0.115935		Telomerase putative
ACH-001033	CHLA57	Unknown	0.411426	Telomerase putative			Telomerase putative
ACH-001340	COV413A	Unknown	0.411426	Telomerase putative			Telomerase putative
ACH-001541	KMS28PE	Unknown	0.411426	Telomerase putative			Telomerase putative
ACH-001641	SAT	Unknown	0.411426	Telomerase putative	-1.06818		Telomerase putative
ACH-001698	UPCISCC116	Unknown	0.411426	Telomerase putative			Telomerase putative
ACH-001711	PFSK1	Unknown	0.411426	Telomerase putative	-0.560636		Telomerase putative
ACH-000438	LU65	Unknown	0.422233	Telomerase putative	0.325787		Telomerase putative
ACH-000637	KYSE520	Unknown	0.422233	Telomerase putative	-0.377663		Telomerase putative
ACH-000645	JL1	Unknown	0.422233	Telomerase putative	-0.372388		Telomerase putative
ACH-001496	ESO26	Unknown	0.422233	Telomerase putative	1.19896		Telomerase putative
ACH-000058	ML1	Unknown	0.432959	Telomerase putative	-0.758966		Telomerase putative
ACH-000542	HEYA8	Unknown	0.432959	Telomerase putative	-0.104667		Telomerase putative
ACH-000933	SNU324	Unknown	0.432959	Telomerase putative	0.299644		Telomerase putative
ACH-001031	CHLA266	Unknown	0.432959	Telomerase putative			Telomerase putative
ACH-001398	SW156	Unknown	0.432959	Telomerase putative	-0.600372		Telomerase putative
ACH-001407	UMUC13	Unknown	0.432959	Telomerase putative			Telomerase putative
ACH-001414	UMUC6	Unknown	0.432959	Telomerase putative			Telomerase putative
ACH-001498	FARAGE	Unknown	0.432959	Telomerase putative	0.333267		Telomerase putative
ACH-001862	TGBC52TKB	Unknown	0.432959	Telomerase putative			Telomerase putative
ACH-000845	NCIH1373	Unknown	0.443607	Telomerase putative	-1.03967		Telomerase putative
ACH-001412	UMUC10	Unknown	0.443607	Telomerase putative			Telomerase putative
ACH-000282	NCIH1755	Unknown	0.454176	Telomerase putative	-1.01107		Telomerase putative
ACH-000327	NCIH1395	Unknown	0.454176	Telomerase putative	-0.646381		Telomerase putative
ACH-000606	PECAPJ34CLONEC12	Unknown	0.454176	Telomerase putative			Telomerase putative
ACH-000948	2313287	Unknown	0.454176	Telomerase putative	-0.497671		Telomerase putative
ACH-001270	127399	Unknown	0.454176	Telomerase putative			Telomerase putative
ACH-001519	HEMCSS	Unknown	0.454176	Telomerase putative	0.991214		Telomerase putative
ACH-001991	NZOV9	Unknown	0.454176	Telomerase putative			Telomerase putative
ACH-000172	TM87	Unknown	0.464668	Telomerase putative			Telomerase putative
ACH-001573	MOLM1	Unknown	0.464668	Telomerase putative			Telomerase putative
ACH-000482	RERFLCKJ	Unknown	0.475085	Telomerase putative	0.582624		Telomerase putative
ACH-000887	SF172	Unknown	0.475085	Telomerase putative			Telomerase putative
ACH-001302	COGN305	Unknown	0.475085	Telomerase putative			Telomerase putative
ACH-001400	SW954	Unknown	0.475085	Telomerase putative	1.61534		Telomerase putative
ACH-001410	UMUC4	Unknown	0.475085	Telomerase putative			Telomerase putative
ACH-001563	MM127	Unknown	0.475085	Telomerase putative			Telomerase putative
ACH-000207	DETROIT562	Unknown	0.485427	Telomerase putative	-0.5916		Telomerase putative
ACH-000352	HCC1428	Unknown	0.485427	Telomerase putative	-0.286028		Telomerase putative
ACH-001328	A431	Unknown	0.485427	Telomerase putative	-1.06208		Telomerase putative
ACH-002065	HSPSS	Unknown	0.485427	Telomerase putative			Telomerase putative
ACH-002464	RPE1SS6	Unknown	0.485427	Telomerase putative		discarded (non-cancerous)	Unknown/Discarded
ACH-000120	CHP212	Unknown	0.495695	Telomerase putative	-0.538183		Telomerase putative
ACH-000751	OCIM1	Unknown	0.495695	Telomerase putative	-1.14247		Telomerase putative
ACH-001377	PACADD137	Unknown	0.495695	Telomerase putative			Telomerase putative
ACH-002021	T3M3	Unknown	0.495695	Telomerase putative			Telomerase putative
ACH-002459	HT144SKINFV3	Unknown	0.495695	Telomerase putative			Telomerase putative
ACH-000103	CAOV4	Unknown	0.505891	Telomerase putative	-0.488328		Telomerase putative
ACH-000200	NMCG1	Unknown	0.505891	Telomerase putative	-1.35242		Telomerase putative
ACH-000235	PANC0403	Unknown	0.505891	Telomerase putative	-1.19377		Telomerase putative
ACH-000513	SNU1272	Unknown	0.505891	Telomerase putative	-0.406515		Telomerase putative
ACH-000582	COLO741	Unknown	0.505891	Telomerase putative	0.387918		Telomerase putative
ACH-000859	HCC1954	Unknown	0.505891	Telomerase putative	-1.51428		Telomerase putative
ACH-001035	CHLA99	Unknown	0.505891	Telomerase putative			Telomerase putative
ACH-001539	KML1	Unknown	0.505891	Telomerase putative			Telomerase putative
ACH-001624	ONDA9	Unknown	0.505891	Telomerase putative			Telomerase putative
ACH-001653	SKGT2	Unknown	0.505891	Telomerase putative	-0.343267		Telomerase putative
ACH-002664	JVE253	Unknown	0.506	Telomerase putative			Telomerase putative
ACH-000650	IGR37	Unknown	0.516015	Telomerase putative	0.124566		Telomerase putative
ACH-000692	SNU899	Unknown	0.516015	Telomerase putative	0.378301		Telomerase putative
ACH-000930	HCC1569	Unknown	0.516015	Telomerase putative	-0.304238		Telomerase putative
ACH-001028	CHLA06ATRT	Unknown	0.516015	Telomerase putative			Telomerase putative
ACH-001099	KD	Unknown	0.516015	Telomerase putative			Telomerase putative
ACH-002512	MM160113	Unknown	0.516015	Telomerase putative			Telomerase putative
ACH-000246	SLR23	Unknown	0.526069	Telomerase putative			Telomerase putative
ACH-000774	RERFLCAD2	Unknown	0.526069	Telomerase putative			Telomerase putative
ACH-001034	CHLA9	Unknown	0.526069	Telomerase putative			Telomerase putative
ACH-001119	MAC2A	Unknown	0.526069	Telomerase putative			Telomerase putative
ACH-001232	UW228	Unknown	0.526069	Telomerase putative			Telomerase putative
ACH-001418	UWB1289	Unknown	0.526069	Telomerase putative	0.15065		Telomerase putative
ACH-002026	HHUA	Unknown	0.526069	Telomerase putative			Telomerase putative
ACH-000057	OPM1	Unknown	0.536053	Telomerase putative			Telomerase putative
ACH-000117	EFM192A	Unknown	0.536053	Telomerase putative	-0.639645		Telomerase putative
ACH-000586	NCIH1876	Unknown	0.536053	Telomerase putative	-0.513468		Telomerase putative
ACH-000665	SKMES1	Unknown	0.536053	Telomerase putative	-0.077711		Telomerase putative
ACH-000303	SNU5	Unknown	0.545968	Telomerase putative	-1.23633		Telomerase putative
ACH-000307	PK1	Unknown	0.545968	Telomerase putative	-0.383591		Telomerase putative
ACH-000561	TDOTT	Unknown	0.545968	Telomerase putative	0.336885		Telomerase putative
ACH-000605	TE6	Unknown	0.545968	Telomerase putative	-0.926315		Telomerase putative
ACH-000631	KS1	Unknown	0.545968	Telomerase putative	0.341903		Telomerase putative
ACH-001289	COGAR359	Unknown	0.545968	Telomerase putative			Telomerase putative
ACH-001548	LS	Unknown	0.545968	Telomerase putative			Telomerase putative
ACH-000577	JHH2	Unknown	0.555816	Telomerase putative	-0.674098		Telomerase putative
ACH-001786	SNU1544	Unknown	0.555816	Telomerase putative			Telomerase putative
ACH-000030	PC14	Unknown	0.565597	Telomerase putative	1.40886		Telomerase putative
ACH-000509	HUT78	Unknown	0.565597	Telomerase putative			Telomerase putative
ACH-000691	HCC2157	Unknown	0.565597	Telomerase putative	0.168524		Telomerase putative
ACH-001367	NMB	Unknown	0.565597	Telomerase putative			Telomerase putative
ACH-001430	TC138	Unknown	0.565597	Telomerase putative			Telomerase putative
ACH-001574	MOLM14	Unknown	0.565597	Telomerase putative			Telomerase putative
ACH-000342	CL14	Unknown	0.575312	Telomerase putative	-0.421442		Telomerase putative
ACH-000918	MOLT16	Unknown	0.575312	Telomerase putative	0.22534		Telomerase putative
ACH-000115	VCAP	Unknown	0.584963	Telomerase putative	0.194495		Telomerase putative
ACH-000161	CORL105	Unknown	0.584963	Telomerase putative	-0.425908		Telomerase putative
ACH-000305	ECGI10	Unknown	0.584963	Telomerase putative	-1.04127		Telomerase putative
ACH-000719	RMGI	Unknown	0.584963	Telomerase putative	0.923414		Telomerase putative
ACH-001048	COV504	Unknown	0.584963	Telomerase putative	0.616186		Telomerase putative
ACH-001050	CW9019	Unknown	0.584963	Telomerase putative			Telomerase putative
ACH-000102	GMS10	Unknown	0.594549	Telomerase putative	-0.817565		Telomerase putative
ACH-000550	IGR39	Unknown	0.594549	Telomerase putative	-1.0557		Telomerase putative
ACH-001030	CHLA218	Unknown	0.594549	Telomerase putative			Telomerase putative
ACH-001038	COGE352	Unknown	0.594549	Telomerase putative			Telomerase putative
ACH-001378	PACADD159	Unknown	0.594549	Telomerase putative			Telomerase putative
ACH-000543	SNU489	Unknown	0.604071	Telomerase putative	0.0459309		Telomerase putative
ACH-000709	KMRC2	Unknown	0.604071	Telomerase putative	0.241519		Telomerase putative
ACH-002001	A375SKINCJ1	Unknown	0.604071	Telomerase putative			Telomerase putative
ACH-002002	A375SKINCJ2	Unknown	0.604071	Telomerase putative			Telomerase putative
ACH-000234	CAKI2	Unknown	0.613532	Telomerase putative	1.11979		Telomerase putative
ACH-000488	TE11	Unknown	0.613532	Telomerase putative	-0.431076		Telomerase putative
ACH-000723	YD10B	Unknown	0.613532	Telomerase putative	0.2445		Telomerase putative
ACH-000959	SNUC4	Unknown	0.613532	Telomerase putative	0.191486		Telomerase putative
ACH-001132	MTA	Unknown	0.613532	Telomerase putative			Telomerase putative
ACH-001301	COGN278	Unknown	0.613532	Telomerase putative			Telomerase putative
ACH-001970	MM253	Unknown	0.62293	Telomerase putative			Telomerase putative
ACH-000104	LOUCY	Unknown	0.632268	Telomerase putative	0.451397		Telomerase putative
ACH-000400	SKCO1	Unknown	0.632268	Telomerase putative	-1.79536		Telomerase putative
ACH-000607	KYM1	Unknown	0.632268	Telomerase putative	-0.346129		Telomerase putative
ACH-000710	NCIH854	Unknown	0.632268	Telomerase putative			Telomerase putative
ACH-000717	COLO680N	Unknown	0.632268	Telomerase putative	-1.20808		Telomerase putative
ACH-000740	A253	Unknown	0.632268	Telomerase putative	0.438842		Telomerase putative
ACH-000843	HARA	Unknown	0.632268	Telomerase putative	0.429807		Telomerase putative
ACH-000976	HUCCT1	Unknown	0.632268	Telomerase putative	-0.453007		Telomerase putative
ACH-000293	KLE	Unknown	0.641546	Telomerase putative	0.879872		Telomerase putative
ACH-000669	SW900	Unknown	0.641546	Telomerase putative	-0.748676		Telomerase putative
ACH-001109	KPMRTRY	Unknown	0.641546	Telomerase putative			Telomerase putative
ACH-000129	NCIH1341	Unknown	0.650765	Telomerase putative	-0.178494		Telomerase putative
ACH-000283	A1207	Unknown	0.650765	Telomerase putative			Telomerase putative
ACH-000466	SNU216	Unknown	0.650765	Telomerase putative	1.01496		Telomerase putative
ACH-000618	SNU1041	Unknown	0.650765	Telomerase putative	0.206215		Telomerase putative
ACH-000893	NCIH1651	Unknown	0.650765	Telomerase putative	-0.205278		Telomerase putative
ACH-000996	HEC251	Unknown	0.650765	Telomerase putative	-0.112849		Telomerase putative
ACH-001632	PEO4	Unknown	0.650765	Telomerase putative			Telomerase putative
ACH-000801	HS936T	Unknown	0.659925	Telomerase putative	1.7764		Telomerase putative
ACH-001306	8305C	Unknown	0.659925	Telomerase putative	-0.670832		Telomerase putative
ACH-000461	SNU1196	Unknown	0.669027	Telomerase putative	-0.703218		Telomerase putative
ACH-001982	NZM3	Unknown	0.669027	Telomerase putative			Telomerase putative
ACH-002005	SKMEL19	Unknown	0.669027	Telomerase putative			Telomerase putative
ACH-000868	HCC1195	Unknown	0.678072	Telomerase putative			Telomerase putative
ACH-000192	MFE280	Unknown	0.687061	Telomerase putative	-1.63258		Telomerase putative
ACH-000289	SNU466	Unknown	0.687061	Telomerase putative	0.311442		Telomerase putative
ACH-000472	HSC2	Unknown	0.687061	Telomerase putative	-0.576806		Telomerase putative
ACH-000964	MOLT3	Unknown	0.687061	Telomerase putative	0.265912		Telomerase putative
ACH-000967	SNUC2A	Unknown	0.687061	Telomerase putative	0.159542		Telomerase putative
ACH-000487	F36P	Unknown	0.695994	Telomerase putative	0.998694		Telomerase putative
ACH-000671	HUH6	Unknown	0.695994	Telomerase putative	-0.389285		Telomerase putative
ACH-000936	EFO27	Unknown	0.695994	Telomerase putative	-0.576768		Telomerase putative
ACH-001415	UMUC7	Unknown	0.695994	Telomerase putative			Telomerase putative
ACH-002659	JVE127	Unknown	0.696	Telomerase putative			Telomerase putative
ACH-000033	NCIH1819	Unknown	0.704872	Telomerase putative			Telomerase putative
ACH-000824	KYSE510	Unknown	0.704872	Telomerase putative	-0.784062		Telomerase putative
ACH-000961	ISHIKAWAHERAKLIO02ER	Unknown	0.704872	Telomerase putative	0.734291		Telomerase putative
ACH-001100	KHYG	Unknown	0.704872	Telomerase putative			Telomerase putative
ACH-002042	T3M5	Unknown	0.704872	Telomerase putative			Telomerase putative
ACH-002062	SLVL	Unknown	0.704872	Telomerase putative	-0.545286		Telomerase putative
ACH-000685	L33	Unknown	0.713696	Telomerase putative	-1.09429		Telomerase putative
ACH-000694	TE9	Unknown	0.713696	Telomerase putative	0.106736		Telomerase putative
ACH-000736	SNU601	Unknown	0.713696	Telomerase putative	1.46001		Telomerase putative
ACH-000826	CAL12T	Unknown	0.713696	Telomerase putative	-0.211657		Telomerase putative
ACH-000866	NCIH1048	Unknown	0.713696	Telomerase putative	-0.0563418		Telomerase putative
ACH-002069	HSOS1	Unknown	0.713696	Telomerase putative			Telomerase putative
ACH-000563	EBC1	Unknown	0.722466	Telomerase putative	-0.786263		Telomerase putative
ACH-000957	LS180	Unknown	0.722466	Telomerase putative	0.663464		Telomerase putative
ACH-000990	HEC108	Unknown	0.722466	Telomerase putative	-0.420045		Telomerase putative
ACH-001431	TC205	Unknown	0.722466	Telomerase putative			Telomerase putative
ACH-001543	KOSC2	Unknown	0.722466	Telomerase putative			Telomerase putative
ACH-000456	BCPAP	Unknown	0.731183	Telomerase putative	-0.726518		Telomerase putative
ACH-001163	CCLFPEDS0001T	Unknown	0.731183	Telomerase putative			Telomerase putative
ACH-001451	BOKU	Unknown	0.731183	Telomerase putative			Telomerase putative
ACH-001552	MCC26	Unknown	0.731183	Telomerase putative			Telomerase putative
ACH-000867	CHAGOK1	Unknown	0.739848	Telomerase putative	0.648684		Telomerase putative
ACH-000911	NUGC3	Unknown	0.739848	Telomerase putative	-0.0982295		Telomerase putative
ACH-001858	SSP25	Unknown	0.739848	Telomerase putative			Telomerase putative
ACH-000772	TE441T	Unknown	0.748461	Telomerase putative	-0.0434763		Telomerase putative
ACH-001605	NO10	Unknown	0.748461	Telomerase putative	-0.254705		Telomerase putative
ACH-000441	SH4	Unknown	0.757023	Telomerase putative	0.834027		Telomerase putative
ACH-000908	SNU520	Unknown	0.757023	Telomerase putative	-0.792379		Telomerase putative
ACH-000984	HEC6	Unknown	0.757023	Telomerase putative	0.215106		Telomerase putative
ACH-001016	BECKER	Unknown	0.757023	Telomerase putative	0.543035		Telomerase putative
ACH-000273	SF539	Unknown	0.765535	Telomerase putative	0.242507		Telomerase putative
ACH-000454	HCC95	Unknown	0.765535	Telomerase putative	-0.512403		Telomerase putative
ACH-000991	SNU81	Unknown	0.765535	Telomerase putative	0.13862		Telomerase putative
ACH-000507	KE39	Unknown	0.773996	Telomerase putative	-0.938362		Telomerase putative
ACH-001059	DL	Unknown	0.773996	Telomerase putative			Telomerase putative
ACH-002019	HOKUG	Unknown	0.773996	Telomerase putative			Telomerase putative
ACH-002061	P2URK562	Unknown	0.773996	Telomerase putative			Telomerase putative
ACH-000035	NCIH1650	Unknown	0.782409	Telomerase putative	-0.679737		Telomerase putative
ACH-000143	HCC2429	Unknown	0.782409	Telomerase putative			Telomerase putative
ACH-000619	PECAPJ15	Unknown	0.782409	Telomerase putative	-0.433723		Telomerase putative
ACH-000664	SUDHL1	Unknown	0.782409	Telomerase putative	-0.690887		Telomerase putative
ACH-000735	PECAPJ49	Unknown	0.782409	Telomerase putative	-0.230105		Telomerase putative
ACH-000968	COLO792	Unknown	0.782409	Telomerase putative	2.21571		Telomerase putative
ACH-000278	COV362	Unknown	0.790772	Telomerase putative	-0.764431		Telomerase putative
ACH-000370	SNU626	Unknown	0.790772	Telomerase putative	0.0244366		Telomerase putative
ACH-000157	A4FUK	Unknown	0.799087	Telomerase putative	1.4748		Telomerase putative
ACH-000251	NCIH2887	Unknown	0.799087	Telomerase putative			Telomerase putative
ACH-000587	NCIH1975	Unknown	0.799087	Telomerase putative	0.543388		Telomerase putative
ACH-000858	KNS62	Unknown	0.799087	Telomerase putative	-0.533018		Telomerase putative
ACH-001655	SKN	Unknown	0.799087	Telomerase putative	-0.233737		Telomerase putative
ACH-002465	RPE1SS119	Unknown	0.799087	Telomerase putative		discarded (non-cancerous)	Unknown/Discarded
ACH-000223	HCC1937	Unknown	0.807355	Telomerase putative	-0.843479		Telomerase putative
ACH-000457	CAL54	Unknown	0.807355	Telomerase putative	-1.27308		Telomerase putative
ACH-001279	SCCOHT1	Unknown	0.807355	Telomerase putative			Telomerase putative
ACH-000690	HCC2814	Unknown	0.815575	Telomerase putative			Telomerase putative
ACH-000812	COLO783	Unknown	0.815575	Telomerase putative	-0.365744		Telomerase putative
ACH-001386	SCLC22H	Unknown	0.815575	Telomerase putative			Telomerase putative
ACH-001626	OSC20	Unknown	0.815575	Telomerase putative	-0.0355367		Telomerase putative
ACH-001719	OCIC4P	Unknown	0.815575	Telomerase putative			Telomerase putative
ACH-000399	NCIH2196	Unknown	0.823749	Telomerase putative	-0.342516		Telomerase putative
ACH-000408	TE5	Unknown	0.823749	Telomerase putative	-0.78105		Telomerase putative
ACH-000917	TE4	Unknown	0.823749	Telomerase putative	-1.05036		Telomerase putative
ACH-001736	HB1119	Unknown	0.823749	Telomerase putative			Telomerase putative
ACH-000315	KARPAS422	Unknown	0.831877	Telomerase putative	1.77398		Telomerase putative
ACH-001147	OCILY12	Unknown	0.831877	Telomerase putative			Telomerase putative
ACH-000144	RERFGC1B	Unknown	0.83996	Telomerase putative	-0.91782		Telomerase putative
ACH-000572	G361	Unknown	0.83996	Telomerase putative	-0.246536		Telomerase putative
ACH-001164	CCLFPEDS0003T	Unknown	0.83996	Telomerase putative			Telomerase putative
ACH-000020	MHHCALL2	Unknown	0.847997	Telomerase putative	0.647887		Telomerase putative
ACH-000053	KARPAS299	Unknown	0.847997	Telomerase putative	-0.74594		Telomerase putative
ACH-000877	EB1	Unknown	0.847997	Telomerase putative			Telomerase putative
ACH-001849	ICC9	Unknown	0.847997	Telomerase putative			Telomerase putative
ACH-000205	PK59	Unknown	0.85599	Telomerase putative	0.702947		Telomerase putative
ACH-000679	OE19	Unknown	0.85599	Telomerase putative	1.82126		Telomerase putative
ACH-000885	TOV21G	Unknown	0.85599	Telomerase putative	0.168537		Telomerase putative
ACH-000337	NCIH3122	Unknown	0.863938	Telomerase putative	-1.32167		Telomerase putative
ACH-000532	SNU61	Unknown	0.863938	Telomerase putative	-0.418698		Telomerase putative
ACH-000570	YKG1	Unknown	0.863938	Telomerase putative	-0.997781		Telomerase putative
ACH-000754	L428	Unknown	0.863938	Telomerase putative	-0.0280837		Telomerase putative
ACH-001145	OC316	Unknown	0.863938	Telomerase putative			Telomerase putative
ACH-001172	U251MGDM	Unknown	0.863938	Telomerase putative			Telomerase putative
ACH-001409	UMUC16	Unknown	0.863938	Telomerase putative			Telomerase putative
ACH-002024	ECC4	Unknown	0.863938	Telomerase putative			Telomerase putative
ACH-002467	RPE1SS51	Unknown	0.863938	Telomerase putative		discarded (non-cancerous)	Unknown/Discarded
ACH-000394	NCIH2081	Unknown	0.871844	Telomerase putative	-0.283566		Telomerase putative
ACH-000847	HGC27	Unknown	0.871844	Telomerase putative	1.29214		Telomerase putative
ACH-000875	NCIH2347	Unknown	0.871844	Telomerase putative	-0.666636		Telomerase putative
ACH-000298	NCIH2029	Unknown	0.879706	Telomerase putative	-0.0573081		Telomerase putative
ACH-000924	NCIH2172	Unknown	0.879706	Telomerase putative	1.51955		Telomerase putative
ACH-000267	HDLM2	Unknown	0.887525	Telomerase putative	-0.896229		Telomerase putative
ACH-000459	TUHR10TKB	Unknown	0.895303	Telomerase putative	0.279949		Telomerase putative
ACH-000505	RKN	Unknown	0.895303	Telomerase putative	-0.177138		Telomerase putative
ACH-000928	JHUEM1	Unknown	0.895303	Telomerase putative	-0.0409061		Telomerase putative
ACH-000934	MDAMB361	Unknown	0.895303	Telomerase putative	0.415306		Telomerase putative
ACH-000962	OC314	Unknown	0.895303	Telomerase putative	-0.822108		Telomerase putative
ACH-001067	F5	Unknown	0.895303	Telomerase putative			Telomerase putative
ACH-000106	JVM2	Unknown	0.903038	Telomerase putative	-0.271296		Telomerase putative
ACH-000593	BC3C	Unknown	0.903038	Telomerase putative			Telomerase putative
ACH-000902	CAL148	Unknown	0.903038	Telomerase putative	-0.147228		Telomerase putative
ACH-000677	SW1573	Unknown	0.910733	Telomerase putative	0.0741062		Telomerase putative
ACH-000830	NCIH1436	Unknown	0.918386	Telomerase putative	-1.42195		Telomerase putative
ACH-001408	UMUC14	Unknown	0.918386	Telomerase putative			Telomerase putative
ACH-001716	GOTO	Unknown	0.918386	Telomerase putative	-0.813799		Telomerase putative
ACH-000094	HPAFII	Unknown	0.925999	Telomerase putative	-0.253081		Telomerase putative
ACH-000632	HS944T	Unknown	0.925999	Telomerase putative	1.72067		Telomerase putative
ACH-000814	HS939T	Unknown	0.925999	Telomerase putative	-1.00567		Telomerase putative
ACH-000136	CHP126	Unknown	0.933573	Telomerase putative	-0.165221		Telomerase putative
ACH-000508	CORL88	Unknown	0.933573	Telomerase putative	0.0728269		Telomerase putative
ACH-000574	FUOV1	Unknown	0.933573	Telomerase putative	-0.246562		Telomerase putative
ACH-000822	SKMEL24	Unknown	0.933573	Telomerase putative	-0.930983		Telomerase putative
ACH-002462	RPE1SS48	Unknown	0.933573	Telomerase putative		discarded (non-cancerous)	Unknown/Discarded
ACH-000325	SNU620	Unknown	0.941106	Telomerase putative	0.0852958		Telomerase putative
ACH-001390	SUM149PT	Unknown	0.941106	Telomerase putative			Telomerase putative
ACH-000347	QGP1	Unknown	0.948601	Telomerase putative	0.170905		Telomerase putative
ACH-000483	SNU182	Unknown	0.948601	Telomerase putative	-0.295381		Telomerase putative
ACH-000775	NCIH727	Unknown	0.948601	Telomerase putative	-0.977875		Telomerase putative
ACH-000864	COLO684	Unknown	0.948601	Telomerase putative	-0.939207		Telomerase putative
ACH-000883	SW1783	Unknown	0.948601	Telomerase putative	-1.07332		Telomerase putative
ACH-000302	SNU1077	Unknown	0.956057	Telomerase putative	0.554771		Telomerase putative
ACH-000903	FTC133	Unknown	0.956057	Telomerase putative	-1.50748		Telomerase putative
ACH-000913	ESS1	Unknown	0.956057	Telomerase putative	-0.715528		Telomerase putative
ACH-000314	HCC2108	Unknown	0.963474	Telomerase putative			Telomerase putative
ACH-000403	NCIH747	Unknown	0.963474	Telomerase putative	-0.910394		Telomerase putative
ACH-000785	NCIH2126	Unknown	0.963474	Telomerase putative	-0.688368		Telomerase putative
ACH-000718	NCIH2291	Unknown	0.970854	Telomerase putative	-0.692848		Telomerase putative
ACH-000836	YD15	Unknown	0.970854	Telomerase putative			Telomerase putative
ACH-000898	SNU719	Unknown	0.970854	Telomerase putative	2.09805		Telomerase putative
ACH-000896	647V	Unknown	0.978196	Telomerase putative	-0.844127		Telomerase putative
ACH-001703	VAL	Unknown	0.978196	Telomerase putative	0.227309		Telomerase putative
ACH-000311	NCIH2122	Unknown	0.9855	Telomerase putative	-0.201485		Telomerase putative
ACH-000673	LN443	Unknown	0.9855	Telomerase putative			Telomerase putative
ACH-000769	LK2	Unknown	0.9855	Telomerase putative	0.422999		Telomerase putative
ACH-001664	SNU638	Unknown	0.9855	Telomerase putative			Telomerase putative
ACH-000823	KYSE140	Unknown	0.992768	Telomerase putative	-1.37205		Telomerase putative
ACH-001098	KCIMOH1	Unknown	1	Telomerase putative			Telomerase putative
ACH-001380	PACADD165	Unknown	1	Telomerase putative			Telomerase putative
ACH-002055	TL1	Unknown	1	Telomerase putative			Telomerase putative
ACH-000206	C8166	Unknown	1.0072	Telomerase putative			Telomerase putative
ACH-000963	CCK81	Unknown	1.0072	Telomerase putative	-0.343816		Telomerase putative
ACH-001303	NB1643	Unknown	1.0072	Telomerase putative			Telomerase putative
ACH-000291	OV90	Unknown	1.01436	Telomerase putative	-0.169117		Telomerase putative
ACH-001356	MB1	Unknown	1.01436	Telomerase putative			Telomerase putative
ACH-000166	KASUMI6	Unknown	1.02148	Telomerase putative	0.507862		Telomerase putative
ACH-001344	GIMEN	Unknown	1.02148	Telomerase putative	-0.155512		Telomerase putative
ACH-001794	93T449	Unknown	1.02148	Telomerase putative			Telomerase putative
ACH-002014	MEL270	Unknown	1.02148	Telomerase putative			Telomerase putative
ACH-000060	PANC1005	Unknown	1.02857	Telomerase putative	-1.59573		Telomerase putative
ACH-001959	CCLP1	Unknown	1.02857	Telomerase putative			Telomerase putative
ACH-000233	DEL	Unknown	1.03562	Telomerase putative	0.399986		Telomerase putative
ACH-000431	NCIH1694	Unknown	1.03562	Telomerase putative	0.168491		Telomerase putative
ACH-001627	P4E6	Unknown	1.03562	Telomerase putative			Telomerase putative
ACH-000022	PATU8988S	Unknown	1.04264	Telomerase putative			Telomerase putative
ACH-000155	SW1990	Unknown	1.04264	Telomerase putative	-1.74967		Telomerase putative
ACH-000176	LOUNH91	Unknown	1.04264	Telomerase putative	0.636049		Telomerase putative
ACH-000332	YAPC	Unknown	1.04264	Telomerase putative	-1.04159		Telomerase putative
ACH-000528	ABC1	Unknown	1.04264	Telomerase putative	0.645726		Telomerase putative
ACH-001533	KARPAS1718	Unknown	1.04264	Telomerase putative			Telomerase putative
ACH-000436	OCIMY7	Unknown	1.04963	Telomerase putative			Telomerase putative
ACH-000702	L1236	Unknown	1.04963	Telomerase putative	-0.475458		Telomerase putative
ACH-000127	SLR20	Unknown	1.05658	Telomerase putative			Telomerase putative
ACH-001619	OCUG1	Unknown	1.05658	Telomerase putative			Telomerase putative
ACH-000253	COLO201	Unknown	1.0635	Telomerase putative	-1.1587		Telomerase putative
ACH-000333	JHOM2B	Unknown	1.0635	Telomerase putative			Telomerase putative
ACH-000726	TE14	Unknown	1.0635	Telomerase putative	0.371108		Telomerase putative
ACH-000562	HCC78	Unknown	1.07039	Telomerase putative	-1.00815		Telomerase putative
ACH-000139	PANC0327	Unknown	1.07724	Telomerase putative	-1.16615		Telomerase putative
ACH-000196	HCC1599	Unknown	1.07724	Telomerase putative	-0.728742		Telomerase putative
ACH-000467	HCC56	Unknown	1.07724	Telomerase putative	1.48135		Telomerase putative
ACH-001041	COLO699	Unknown	1.07724	Telomerase putative			Telomerase putative
ACH-000920	CMLT1	Unknown	1.08406	Telomerase putative	1.32782		Telomerase putative
ACH-000985	LS411N	Unknown	1.08406	Telomerase putative	-0.75702		Telomerase putative
ACH-001709	WSUNHL	Unknown	1.08406	Telomerase putative	-0.978535		Telomerase putative
ACH-000198	EOL1	Unknown	1.09085	Telomerase putative	-0.795494		Telomerase putative
ACH-001485	CII	Unknown	1.09085	Telomerase putative			Telomerase putative
ACH-000241	JK1	Unknown	1.09761	Telomerase putative	0.29201		Telomerase putative
ACH-000512	INA6	Unknown	1.10434	Telomerase putative			Telomerase putative
ACH-001500	FLO1	Unknown	1.10434	Telomerase putative	1.08356		Telomerase putative
ACH-001616	OCILY18	Unknown	1.10434	Telomerase putative			Telomerase putative
ACH-000806	L540	Unknown	1.11103	Telomerase putative	0.121642		Telomerase putative
ACH-000560	ECC10	Unknown	1.1177	Telomerase putative	-0.225164		Telomerase putative
ACH-000915	IPC298	Unknown	1.1177	Telomerase putative	0.929859		Telomerase putative
ACH-001509	H357	Unknown	1.1177	Telomerase putative			Telomerase putative
ACH-001516	HCSC1	Unknown	1.1177	Telomerase putative			Telomerase putative
ACH-001853	KMCH1	Unknown	1.1177	Telomerase putative			Telomerase putative
ACH-001391	SUM159PT	Unknown	1.12433	Telomerase putative			Telomerase putative
ACH-001670	TASK1	Unknown	1.12433	Telomerase putative	-0.163085		Telomerase putative
ACH-001993	NALM16	Unknown	1.12433	Telomerase putative			Telomerase putative
ACH-000258	DU4475	Unknown	1.13093	Telomerase putative	0.235478		Telomerase putative
ACH-000409	OVSAHO	Unknown	1.13093	Telomerase putative	-0.319345		Telomerase putative
ACH-000901	HCC1359	Unknown	1.13093	Telomerase putative			Telomerase putative
ACH-000016	SLR21	Unknown	1.1375	Telomerase putative			Telomerase putative
ACH-000086	ACCMESO1	Unknown	1.1375	Telomerase putative	-0.339847		Telomerase putative
ACH-000286	SNU1033	Unknown	1.1375	Telomerase putative	-0.244315		Telomerase putative
ACH-000939	SKUT1	Unknown	1.14405	Telomerase putative	-0.659441		Telomerase putative
ACH-001068	FEPD	Unknown	1.14405	Telomerase putative			Telomerase putative
ACH-002018	OMM25	Unknown	1.14405	Telomerase putative			Telomerase putative
ACH-001111	L82	Unknown	1.15056	Telomerase putative			Telomerase putative
ACH-001795	94T778	Unknown	1.15704	Telomerase putative			Telomerase putative
ACH-000390	LUDLU1	Unknown	1.1635	Telomerase putative	-0.902843		Telomerase putative
ACH-000721	HMC18	Unknown	1.1635	Telomerase putative	0.738689		Telomerase putative
ACH-001652	SKGII	Unknown	1.1635	Telomerase putative			Telomerase putative
ACH-000231	KALS1	Unknown	1.16993	Telomerase putative	-1.11128		Telomerase putative
ACH-001688	UMRC7	Unknown	1.16993	Telomerase putative			Telomerase putative
ACH-000596	LCLC97TM1	Unknown	1.17632	Telomerase putative	-0.505261		Telomerase putative
ACH-000382	CORL24	Unknown	1.18269	Telomerase putative	-0.765977		Telomerase putative
ACH-000737	NCIH1385	Unknown	1.18269	Telomerase putative			Telomerase putative
ACH-001510	H376	Unknown	1.18269	Telomerase putative			Telomerase putative
ACH-000026	253JBV	Unknown	1.18903	Telomerase putative	-0.20759		Telomerase putative
ACH-000215	LN382	Unknown	1.18903	Telomerase putative			Telomerase putative
ACH-001374	PA1	Unknown	1.18903	Telomerase putative	-0.509318		Telomerase putative
ACH-000533	NCIH2004RT	Unknown	1.19535	Telomerase putative			Telomerase putative
ACH-000604	KYO1	Unknown	1.19535	Telomerase putative	0.23279		Telomerase putative
ACH-001702	VAESBJ	Unknown	1.19535	Telomerase putative	0.154514		Telomerase putative
ACH-000299	HNT34	Unknown	1.20163	Telomerase putative			Telomerase putative
ACH-000446	KPNSI9S	Unknown	1.20163	Telomerase putative	-0.396849		Telomerase putative
ACH-000452	TE8	Unknown	1.20163	Telomerase putative	0.187932		Telomerase putative
ACH-000040	U118MG	Unknown	1.20789	Telomerase putative	-0.616847		Telomerase putative
ACH-000179	NCIH1618	Unknown	1.21412	Telomerase putative	-0.0648727		Telomerase putative
ACH-001029	CHLA10	Unknown	1.21412	Telomerase putative			Telomerase putative
ACH-000851	MORCPR	Unknown	1.22033	Telomerase putative	0.110451		Telomerase putative
ACH-001484	CI	Unknown	1.22033	Telomerase putative			Telomerase putative
ACH-001861	TGBC1TKB	Unknown	1.22033	Telomerase putative	1.11527		Telomerase putative
ACH-000479	KNS81	Unknown	1.23266	Telomerase putative	0.132096		Telomerase putative
ACH-001075	NCIH292	Unknown	1.23879	Telomerase putative	0.370475		Telomerase putative
ACH-001278	BIN67	Unknown	1.23879	Telomerase putative			Telomerase putative
ACH-000469	YH13	Unknown	1.24489	Telomerase putative	0.15717		Telomerase putative
ACH-000879	MFE296	Unknown	1.24489	Telomerase putative	-0.11026		Telomerase putative
ACH-000005	HEL9217	Unknown	1.25096	Telomerase putative	0.45509		Telomerase putative
ACH-000013	ONCODG1	Unknown	1.25096	Telomerase putative	-0.76304		Telomerase putative
ACH-000921	NCIH1339	Unknown	1.25701	Telomerase putative	-0.923085		Telomerase putative
ACH-002509	WM4235	Unknown	1.25701	Telomerase putative			Telomerase putative
ACH-000093	PANC0504	Unknown	1.26303	Telomerase putative	-0.679232		Telomerase putative
ACH-000634	LN340	Unknown	1.26303	Telomerase putative			Telomerase putative
ACH-000686	SNU878	Unknown	1.26903	Telomerase putative	-0.0592899		Telomerase putative
ACH-000705	LC1F	Unknown	1.26903	Telomerase putative	0.777738		Telomerase putative
ACH-000319	MPP89	Unknown	1.27501	Telomerase putative	-0.00930918		Telomerase putative
ACH-000733	NCIH1838	Unknown	1.27501	Telomerase putative	-1.27771		Telomerase putative
ACH-000906	ES2	Unknown	1.27501	Telomerase putative	0.629024		Telomerase putative
ACH-001211	TTC549	Unknown	1.27501	Telomerase putative			Telomerase putative
ACH-000252	LS1034	Unknown	1.28096	Telomerase putative	-0.738221		Telomerase putative
ACH-000150	HCC2935	Unknown	1.28688	Telomerase putative	-0.893766		Telomerase putative
ACH-000272	SLR24	Unknown	1.28688	Telomerase putative			Telomerase putative
ACH-000028	KPL1	Unknown	1.29278	Telomerase putative			Telomerase putative
ACH-000590	NCIH2073	Unknown	1.29278	Telomerase putative	-0.380028		Telomerase putative
ACH-000954	HEC1A	Unknown	1.29278	Telomerase putative	-0.0902245		Telomerase putative
ACH-001346	H103	Unknown	1.29278	Telomerase putative			Telomerase putative
ACH-000500	SNU46	Unknown	1.29866	Telomerase putative	-0.999787		Telomerase putative
ACH-000802	BFTC905	Unknown	1.29866	Telomerase putative	-0.930066		Telomerase putative
ACH-001532	JMURTK2	Unknown	1.29866	Telomerase putative			Telomerase putative
ACH-000808	HUH28	Unknown	1.30451	Telomerase putative	-0.0714367		Telomerase putative
ACH-000989	SNU175	Unknown	1.30451	Telomerase putative	-0.638507		Telomerase putative
ACH-001020	BT16	Unknown	1.30451	Telomerase putative			Telomerase putative
ACH-002059	P30OHK	Unknown	1.30451	Telomerase putative	1.55885		Telomerase putative
ACH-001197	SMZ1	Unknown	1.31034	Telomerase putative			Telomerase putative
ACH-001345	GP5D	Unknown	1.31034	Telomerase putative	2.7484		Telomerase putative
ACH-000955	SNU407	Unknown	1.32193	Telomerase putative	0.0325217		Telomerase putative
ACH-000840	HCC366	Unknown	1.32769	Telomerase putative	-0.905039		Telomerase putative
ACH-000929	NCIH2110	Unknown	1.33342	Telomerase putative	-1.16111		Telomerase putative
ACH-000943	RKO	Unknown	1.33342	Telomerase putative	-0.0226533		Telomerase putative
ACH-000121	NCIH2405	Unknown	1.33914	Telomerase putative	0.144515		Telomerase putative
ACH-000680	SW948	Unknown	1.3505	Telomerase putative	-0.473652		Telomerase putative
ACH-000965	RL952	Unknown	1.3505	Telomerase putative	-0.0424704		Telomerase putative
ACH-000268	SNU245	Unknown	1.35614	Telomerase putative	-0.0682787		Telomerase putative
ACH-000416	NCIH838	Unknown	1.35614	Telomerase putative	-0.443801		Telomerase putative
ACH-000799	HS695T	Unknown	1.35614	Telomerase putative	-0.111124		Telomerase putative
ACH-001283	TC106	Unknown	1.35614	Telomerase putative			Telomerase putative
ACH-000388	NUDHL1	Unknown	1.36177	Telomerase putative	-0.120206		Telomerase putative
ACH-002466	RPE1SS111	Unknown	1.36177	Telomerase putative		discarded (non-cancerous)	Unknown/Discarded
ACH-002693	S462	Unknown	1.367	Telomerase putative			Telomerase putative
ACH-000386	KG1	Unknown	1.37295	Telomerase putative	-0.762959		Telomerase putative
ACH-000792	BFTC909	Unknown	1.37295	Telomerase putative	0.332472		Telomerase putative
ACH-000171	VMRCRCZ	Unknown	1.37851	Telomerase putative	-0.338399		Telomerase putative
ACH-002463	RPE1SS77	Unknown	1.37851	Telomerase putative		discarded (non-cancerous)	Unknown/Discarded
ACH-000767	NCIH526	Unknown	1.38405	Telomerase putative	-0.0203436		Telomerase putative
ACH-000855	KYSE150	Unknown	1.38405	Telomerase putative	0.247544		Telomerase putative
ACH-001542	KON	Unknown	1.38957	Telomerase putative	-0.483495		Telomerase putative
ACH-000725	HCC202	Unknown	1.39506	Telomerase putative	-1.41989		Telomerase putative
ACH-000003	CACO2	Unknown	1.40599	Telomerase putative			Telomerase putative
ACH-000195	2002-09-01	Unknown	1.41143	Telomerase putative			Telomerase putative
ACH-000243	DANG	Unknown	1.41684	Telomerase putative	-0.364081		Telomerase putative
ACH-000420	SNU449	Unknown	1.41684	Telomerase putative	-0.493638		Telomerase putative
ACH-000458	CJM	Unknown	1.41684	Telomerase putative			Telomerase putative
ACH-002029	SAS	Unknown	1.41684	Telomerase putative	-0.912233		Telomerase putative
ACH-000773	KIJK	Unknown	1.42223	Telomerase putative			Telomerase putative
ACH-000878	HCC15	Unknown	1.42223	Telomerase putative	-1.36516		Telomerase putative
ACH-000946	HEC265	Unknown	1.42223	Telomerase putative	0.200205		Telomerase putative
ACH-000471	LI7	Unknown	1.42761	Telomerase putative	0.385071		Telomerase putative
ACH-000045	MV411	Unknown	1.43829	Telomerase putative	-0.664076		Telomerase putative
ACH-001538	KKU213	Unknown	1.43829	Telomerase putative			Telomerase putative
ACH-001183	RT11284	Unknown	1.44361	Telomerase putative			Telomerase putative
ACH-001520	HG3	Unknown	1.44361	Telomerase putative			Telomerase putative
ACH-000495	TUHR4TKB	Unknown	1.4489	Telomerase putative	-0.0112166		Telomerase putative
ACH-000958	SW48	Unknown	1.45418	Telomerase putative	0.379647		Telomerase putative
ACH-001863	TKKK	Unknown	1.45418	Telomerase putative			Telomerase putative
ACH-000310	IMR32	Unknown	1.45943	Telomerase putative			Telomerase putative
ACH-000411	769P	Unknown	1.46467	Telomerase putative	0.964991		Telomerase putative
ACH-000427	NCIN87	Unknown	1.46467	Telomerase putative	-0.622602		Telomerase putative
ACH-000981	DND41	Unknown	1.46467	Telomerase putative	2.21147		Telomerase putative
ACH-001022	CBAGPN	Unknown	1.46467	Telomerase putative			Telomerase putative
ACH-001239	WM2664	Unknown	1.46467	Telomerase putative	-0.24718		Telomerase putative
ACH-000328	LN215	Unknown	1.46989	Telomerase putative			Telomerase putative
ACH-000316	SNU886	Unknown	1.47508	Telomerase putative	0.0522289		Telomerase putative
ACH-000142	CAL29	Unknown	1.48027	Telomerase putative	0.920671		Telomerase putative
ACH-000609	SF126	Unknown	1.48543	Telomerase putative	0.0228587		Telomerase putative
ACH-000274	HS852T	Unknown	1.49057	Telomerase putative	-0.185671		Telomerase putative
ACH-000597	TTC709	Unknown	1.49057	Telomerase putative			Telomerase putative
ACH-000693	KYSE180	Unknown	1.49057	Telomerase putative	-0.179852		Telomerase putative
ACH-000760	LNZ308	Unknown	1.49057	Telomerase putative			Telomerase putative
ACH-000077	MJ	Unknown	1.50589	Telomerase putative	0.165674		Telomerase putative
ACH-000377	SNU478	Unknown	1.51096	Telomerase putative	-0.00114236		Telomerase putative
ACH-000249	CL11	Unknown	1.51602	Telomerase putative	-0.604216		Telomerase putative
ACH-000295	EM2	Unknown	1.52105	Telomerase putative	-0.602375		Telomerase putative
ACH-000796	MCAS	Unknown	1.53107	Telomerase putative	-0.348211		Telomerase putative
ACH-000029	HCC827GR5	Unknown	1.53605	Telomerase putative			Telomerase putative
ACH-000037	S117	Unknown	1.53605	Telomerase putative	-0.756132		Telomerase putative
ACH-000227	KPNYN	Unknown	1.53605	Telomerase putative	0.619053		Telomerase putative
ACH-000368	SNU1105	Unknown	1.53605	Telomerase putative	0.264498		Telomerase putative
ACH-000460	SNU8	Unknown	1.54597	Telomerase putative			Telomerase putative
ACH-000009	C2BBE1	Unknown	1.55582	Telomerase putative	0.712762		Telomerase putative
ACH-000262	UOK101	Unknown	1.55582	Telomerase putative			Telomerase putative
ACH-000987	MEWO	Unknown	1.56071	Telomerase putative	-1.06716		Telomerase putative
ACH-001668	SUSA	Unknown	1.56071	Telomerase putative			Telomerase putative
ACH-000449	MESSA	Unknown	1.57046	Telomerase putative	0.89676		Telomerase putative
ACH-000831	HEC50B	Unknown	1.57046	Telomerase putative	-0.463054		Telomerase putative
ACH-000873	KYSE270	Unknown	1.57531	Telomerase putative	-0.273027		Telomerase putative
ACH-000445	KNS60	Unknown	1.58015	Telomerase putative	0.487944		Telomerase putative
ACH-000375	G402	Unknown	1.58496	Telomerase putative	-0.207936		Telomerase putative
ACH-000941	HEC1B	Unknown	1.59455	Telomerase putative			Telomerase putative
ACH-000308	EFO21	Unknown	1.59932	Telomerase putative	0.0290853		Telomerase putative
ACH-000514	NCIH1092	Unknown	1.60407	Telomerase putative	0.118161		Telomerase putative
ACH-000389	H4	Unknown	1.61824	Telomerase putative	-0.430616		Telomerase putative
ACH-000738	GB1	Unknown	1.62293	Telomerase putative	-0.359558		Telomerase putative
ACH-000421	SW837	Unknown	1.62761	Telomerase putative	0.026806		Telomerase putative
ACH-000639	NCIH211	Unknown	1.62761	Telomerase putative	-0.902385		Telomerase putative
ACH-000123	COV434	Unknown	1.63227	Telomerase putative			Telomerase putative
ACH-000932	SNU1	Unknown	1.63227	Telomerase putative	0.142134		Telomerase putative
ACH-000655	SF268	Unknown	1.65992	Telomerase putative	1.31568		Telomerase putative
ACH-000163	SW579	Unknown	1.66448	Telomerase putative	0.217912		Telomerase putative
ACH-000983	KCL22	Unknown	1.66448	Telomerase putative	-0.33605		Telomerase putative
ACH-000975	HCC2450	Unknown	1.66903	Telomerase putative			Telomerase putative
ACH-000998	CW2	Unknown	1.66903	Telomerase putative	1.61439		Telomerase putative
ACH-000444	LU99	Unknown	1.67807	Telomerase putative	0.966225		Telomerase putative
ACH-001814	OS252	Unknown	1.68257	Telomerase putative			Telomerase putative
ACH-000856	CAL51	Unknown	1.68706	Telomerase putative	0.602915		Telomerase putative
ACH-000365	SUDHL4	Unknown	1.69153	Telomerase putative	2.97579		Telomerase putative
ACH-000546	HSC4	Unknown	1.69153	Telomerase putative	-0.444658		Telomerase putative
ACH-000118	HUPT3	Unknown	1.69599	Telomerase putative	-0.632236		Telomerase putative
ACH-001184	SCMCRM2	Unknown	1.70487	Telomerase putative			Telomerase putative
ACH-000595	LN229	Unknown	1.71809	Telomerase putative	0.305537		Telomerase putative
ACH-001307	8505C	Unknown	1.71809	Telomerase putative	-0.163007		Telomerase putative
ACH-000095	D341	Unknown	1.73118	Telomerase putative			Telomerase putative
ACH-000301	LAMA84	Unknown	1.73552	Telomerase putative	0.564536		Telomerase putative
ACH-000525	NCIH2171	Unknown	1.73552	Telomerase putative	0.577879		Telomerase putative
ACH-000366	SKNDZ	Unknown	1.74416	Telomerase putative	-0.30795		Telomerase putative
ACH-000345	KPNRTBM1	Unknown	1.75275	Telomerase putative	-0.0452573		Telomerase putative
ACH-000695	CORL47	Unknown	1.75275	Telomerase putative			Telomerase putative
ACH-000916	NCIH1573	Unknown	1.76553	Telomerase putative	-0.787555		Telomerase putative
ACH-001148	OCILY132	Unknown	1.76553	Telomerase putative			Telomerase putative
ACH-000280	SNU840	Unknown	1.76977	Telomerase putative			Telomerase putative
ACH-000250	KMRC20	Unknown	1.77821	Telomerase putative	0.183806		Telomerase putative
ACH-000324	JHOC5	Unknown	1.78241	Telomerase putative	-0.364402		Telomerase putative
ACH-000820	SW403	Unknown	1.78241	Telomerase putative			Telomerase putative
ACH-000034	PLB985	Unknown	1.79077	Telomerase putative			Telomerase putative
ACH-000360	NCIH508	Unknown	1.79077	Telomerase putative	-0.11004		Telomerase putative
ACH-000630	YD8	Unknown	1.79077	Telomerase putative	-0.403333		Telomerase putative
ACH-000397	TEN	Unknown	1.79494	Telomerase putative	-0.122846		Telomerase putative
ACH-000023	PATU8988T	Unknown	1.80323	Telomerase putative	1.45288		Telomerase putative
ACH-000320	PSN1	Unknown	1.80323	Telomerase putative	-1.67171		Telomerase putative
ACH-000622	KNS42	Unknown	1.80323	Telomerase putative	-0.845227		Telomerase putative
ACH-002926	UPMD1	Unknown	1.807	Telomerase putative			Telomerase putative
ACH-000626	U266B1	Unknown	1.80735	Telomerase putative	0.0191654		Telomerase putative
ACH-000972	HEC151	Unknown	1.80735	Telomerase putative	0.409918		Telomerase putative
ACH-000219	A375	Unknown	1.81558	Telomerase putative	-0.153982		Telomerase putative
ACH-000362	MOLM13	Unknown	1.81967	Telomerase putative	-0.301147		Telomerase putative
ACH-000599	PATU8902	Unknown	1.81967	Telomerase putative	0.147829		Telomerase putative
ACH-001053	D425	Unknown	1.83996	Telomerase putative			Telomerase putative
ACH-000339	HCC461	Unknown	1.852	Telomerase putative			Telomerase putative
ACH-000659	SCLC21H	Unknown	1.85997	Telomerase putative	0.438075		Telomerase putative
ACH-000699	HCC1395	Unknown	1.86394	Telomerase putative	0.0595854		Telomerase putative
ACH-001634	PGA1	Unknown	1.86394	Telomerase putative			Telomerase putative
ACH-000973	639V	Unknown	1.8679	Telomerase putative	0.75269		Telomerase putative
ACH-001669	TANOUE	Unknown	1.88362	Telomerase putative			Telomerase putative
ACH-000947	OVK18	Unknown	1.89142	Telomerase putative	0.502166		Telomerase putative
ACH-000239	HUG1N	Unknown	1.8953	Telomerase putative	-0.318907		Telomerase putative
ACH-000894	NCIH1869	Unknown	1.90304	Telomerase putative	-0.960501		Telomerase putative
ACH-000404	K029AX	Unknown	1.90689	Telomerase putative	0.167699		Telomerase putative
ACH-000779	PC9	Unknown	1.90689	Telomerase putative			Telomerase putative
ACH-000247	OCUM1	Unknown	1.91073	Telomerase putative	-1.04071		Telomerase putative
ACH-000470	SW1463	Unknown	1.91456	Telomerase putative	0.171434		Telomerase putative
ACH-000521	NCIH2030	Unknown	1.91839	Telomerase putative	0.514639		Telomerase putative
ACH-000353	TE15	Unknown	1.93357	Telomerase putative	-0.270068		Telomerase putative
ACH-000012	HCC827	Unknown	1.94111	Telomerase putative	-0.996751		Telomerase putative
ACH-000401	COLO800	Unknown	1.94111	Telomerase putative	0.521132		Telomerase putative
ACH-000708	SNU283	Unknown	1.9486	Telomerase putative	-0.0397612		Telomerase putative
ACH-000069	HS611T	Unknown	1.97453	Telomerase putative	0.161804		Telomerase putative
ACH-000841	NCIH2087	Unknown	1.9782	Telomerase putative	-0.760352		Telomerase putative
ACH-000899	WM88	Unknown	1.9782	Telomerase putative	1.19528		Telomerase putative
ACH-001618	OCIM2	Unknown	1.99277	Telomerase putative			Telomerase putative
ACH-001799	LPS141	Unknown	1.99277	Telomerase putative			Telomerase putative
ACH-000455	LN428	Unknown	2	Telomerase putative			Telomerase putative
ACH-000701	RMUGS	Unknown	2	Telomerase putative	0.558209		Telomerase putative
ACH-000269	AM38	Unknown	2.01078	Telomerase putative	0.0629081		Telomerase putative
ACH-000945	NCIH650	Unknown	2.01078	Telomerase putative	1.02971		Telomerase putative
ACH-000237	JHOM1	Unknown	2.01436	Telomerase putative			Telomerase putative
ACH-000756	GI1	Unknown	2.01436	Telomerase putative	-0.588817		Telomerase putative
ACH-001275	SYO1	Unknown	2.01436	Telomerase putative			Telomerase putative
ACH-001384	RO82W1	Unknown	2.01436	Telomerase putative	-0.549826		Telomerase putative
ACH-000025	CH157MN	Unknown	2.02148	Telomerase putative			Telomerase putative
ACH-001277	YAMATO	Unknown	2.02148	Telomerase putative			Telomerase putative
ACH-001366	NGP	Unknown	2.0321	Telomerase putative			Telomerase putative
ACH-000970	SNUC5	Unknown	2.04614	Telomerase putative	0.0393655		Telomerase putative
ACH-000006	MONOMAC6	Unknown	2.05311	Telomerase putative	0.237628		Telomerase putative
ACH-000174	CAL62	Unknown	2.05658	Telomerase putative	1.45755		Telomerase putative
ACH-000326	JURLMK1	Unknown	2.06695	Telomerase putative	0.548122		Telomerase putative
ACH-000584	JHOS4	Unknown	2.07039	Telomerase putative	-0.102316		Telomerase putative
ACH-000682	SNU1066	Unknown	2.07039	Telomerase putative	-0.161738		Telomerase putative
ACH-000270	HPAC	Unknown	2.07382	Telomerase putative	0.487975		Telomerase putative
ACH-000949	TGBC11TKB	Unknown	2.07724	Telomerase putative	0.733638		Telomerase putative
ACH-000481	NCIH2170	Unknown	2.08066	Telomerase putative	0.242011		Telomerase putative
ACH-000265	KP4	Unknown	2.08406	Telomerase putative	0.382611		Telomerase putative
ACH-000882	IGR1	Unknown	2.09761	Telomerase putative	-0.208134		Telomerase putative
ACH-000486	KU1919	Unknown	2.10769	Telomerase putative	2.3165		Telomerase putative
ACH-000439	ME1	Unknown	2.11103	Telomerase putative	0.495545		Telomerase putative
ACH-001578	NCCIT	Unknown	2.11103	Telomerase putative	-1.36786		Telomerase putative
ACH-000931	HMCB	Unknown	2.1177	Telomerase putative			Telomerase putative
ACH-000661	WM1799	Unknown	2.12102	Telomerase putative	-0.0940534		Telomerase putative
ACH-001318	PLCPRF5	Unknown	2.12102	Telomerase putative	-0.391817		Telomerase putative
ACH-000895	CL34	Unknown	2.13422	Telomerase putative	-0.322865		Telomerase putative
ACH-000201	A204	Unknown	2.14731	Telomerase putative	0.507685		Telomerase putative
ACH-000711	JIMT1	Unknown	2.15056	Telomerase putative	-0.593605		Telomerase putative
ACH-000008	A101D	Unknown	2.15704	Telomerase putative	-0.821336		Telomerase putative
ACH-000518	CAL33	Unknown	2.15704	Telomerase putative	-0.323899		Telomerase putative
ACH-000683	SNU503	Unknown	2.16027	Telomerase putative	0.447693		Telomerase putative
ACH-000152	M059K	Unknown	2.1635	Telomerase putative			Telomerase putative
ACH-000451	NCIH2085	Unknown	2.1635	Telomerase putative	-0.310008		Telomerase putative
ACH-000712	HCC1833	Unknown	2.1635	Telomerase putative	0.109335		Telomerase putative
ACH-000344	SNU668	Unknown	2.17632	Telomerase putative	-1.16054		Telomerase putative
ACH-000852	NCIH1435	Unknown	2.17632	Telomerase putative	0.250044		Telomerase putative
ACH-000676	LN464	Unknown	2.18269	Telomerase putative			Telomerase putative
ACH-000383	OE33	Unknown	2.19219	Telomerase putative	-0.976312		Telomerase putative
ACH-000407	SNU685	Unknown	2.19219	Telomerase putative	0.659215		Telomerase putative
ACH-000897	FTC238	Unknown	2.19535	Telomerase putative	0.0147352		Telomerase putative
ACH-001528	IHH4	Unknown	2.19535	Telomerase putative	-0.472726		Telomerase putative
ACH-000624	HCC1806	Unknown	2.19849	Telomerase putative	1.46483		Telomerase putative
ACH-002475	HAP1	Unknown	2.20163	Telomerase putative		discarded (non-cancerous)	Unknown/Discarded
ACH-000098	GAMG	Unknown	2.21412	Telomerase putative	0.0576821		Telomerase putative
ACH-000559	NCIH1836	Unknown	2.21412	Telomerase putative	0.461085		Telomerase putative
ACH-000697	A3KAW	Unknown	2.22342	Telomerase putative	2.57838		Telomerase putative
ACH-000261	RERFLCAI	Unknown	2.23266	Telomerase putative			Telomerase putative
ACH-000986	HT115	Unknown	2.23879	Telomerase putative	-1.01919		Telomerase putative
ACH-000158	OCILY3	Unknown	2.26003	Telomerase putative	-0.331739		Telomerase putative
ACH-000384	SW780	Unknown	2.26303	Telomerase putative	-0.210435		Telomerase putative
ACH-000762	YD38	Unknown	2.27798	Telomerase putative	0.27929		Telomerase putative
ACH-001054	D458	Unknown	2.27798	Telomerase putative			Telomerase putative
ACH-000363	SKMM2	Unknown	2.28983	Telomerase putative	-0.32355		Telomerase putative
ACH-000716	TT2609C02	Unknown	2.31615	Telomerase putative	0.70049		Telomerase putative
ACH-000128	LN319	Unknown	2.32769	Telomerase putative			Telomerase putative
ACH-001210	TTC1240	Unknown	2.33342	Telomerase putative			Telomerase putative
ACH-000746	GSS	Unknown	2.34199	Telomerase putative	0.127893		Telomerase putative
ACH-000854	OCIMY5	Unknown	2.34767	Telomerase putative			Telomerase putative
ACH-000668	HCC70	Unknown	2.35896	Telomerase putative	-0.783449		Telomerase putative
ACH-000865	KYSE450	Unknown	2.35896	Telomerase putative	1.29815		Telomerase putative
ACH-000346	JVM3	Unknown	2.36177	Telomerase putative	1.1438		Telomerase putative
ACH-000380	KMS12BM	Unknown	2.36457	Telomerase putative	0.680251		Telomerase putative
ACH-000942	HPBALL	Unknown	2.36457	Telomerase putative	0.603578		Telomerase putative
ACH-000813	T3M10	Unknown	2.36737	Telomerase putative	-0.835397		Telomerase putative
ACH-000493	SNU423	Unknown	2.37016	Telomerase putative	-0.329181		Telomerase putative
ACH-000729	NCIH1963	Unknown	2.37851	Telomerase putative	1.48378		Telomerase putative
ACH-000871	NCIH510	Unknown	2.38405	Telomerase putative	1.71572		Telomerase putative
ACH-000541	KMS34	Unknown	2.39232	Telomerase putative	0.239294		Telomerase putative
ACH-000050	NCIH929	Unknown	2.40871	Telomerase putative	-0.805147		Telomerase putative
ACH-000999	SNU1040	Unknown	2.40871	Telomerase putative	-0.342377		Telomerase putative
ACH-000670	SBC5	Unknown	2.41414	Telomerase putative	0.954267		Telomerase putative
ACH-000687	CI1	Unknown	2.41414	Telomerase putative	0.0838588		Telomerase putative
ACH-000137	8MGBA	Unknown	2.42223	Telomerase putative	-0.852419		Telomerase putative
ACH-000589	NCIH1437	Unknown	2.42223	Telomerase putative	-0.608491		Telomerase putative
ACH-000662	CORL23	Unknown	2.42492	Telomerase putative	-0.991285		Telomerase putative
ACH-000255	LMSU	Unknown	2.42761	Telomerase putative	0.169233		Telomerase putative
ACH-000021	NCIH1693	Unknown	2.43029	Telomerase putative	-0.315313		Telomerase putative
ACH-000919	IM95	Unknown	2.43563	Telomerase putative	-0.46951		Telomerase putative
ACH-000827	WM793	Unknown	2.44361	Telomerase putative	0.635738		Telomerase putative
ACH-000781	NCIH2023	Unknown	2.4489	Telomerase putative	-0.357119		Telomerase putative
ACH-000667	HCC44	Unknown	2.45154	Telomerase putative	-0.289383		Telomerase putative
ACH-000764	SH10TC	Unknown	2.45154	Telomerase putative	1.31083		Telomerase putative
ACH-000821	EJM	Unknown	2.45418	Telomerase putative	-1.47456		Telomerase putative
ACH-001685	UHO1	Unknown	2.46728	Telomerase putative			Telomerase putative
ACH-001192	SKNEP1	Unknown	2.47508	Telomerase putative	-0.216824		Telomerase putative
ACH-000149	SKNSH	Unknown	2.47768	Telomerase putative	-0.393609		Telomerase putative
ACH-000066	HCC4006	Unknown	2.48543	Telomerase putative	-0.294081		Telomerase putative
ACH-000335	MSTO211H	Unknown	2.49825	Telomerase putative	-0.321386		Telomerase putative
ACH-000805	COLO679	Unknown	2.49825	Telomerase putative	-0.513659		Telomerase putative
ACH-000146	THP1	Unknown	2.50843	Telomerase putative	1.04521		Telomerase putative
ACH-000334	DB	Unknown	2.51096	Telomerase putative	1.90726		Telomerase putative
ACH-000890	SW1271	Unknown	2.51602	Telomerase putative	-0.102153		Telomerase putative
ACH-000612	HUT102	Unknown	2.52356	Telomerase putative			Telomerase putative
ACH-000803	COLO668	Unknown	2.52356	Telomerase putative	-0.435298		Telomerase putative
ACH-000810	SKMEL30	Unknown	2.52356	Telomerase putative	-0.372125		Telomerase putative
ACH-000049	HEKTE	Unknown	2.52857	Telomerase putative		discarded (non-cancerous)	Unknown/Discarded
ACH-000405	MEC1	Unknown	2.53356	Telomerase putative	0.64021		Telomerase putative
ACH-000203	NH6	Unknown	2.53854	Telomerase putative	0.245925		Telomerase putative
ACH-000473	RT112	Unknown	2.54102	Telomerase putative	0.844915		Telomerase putative
ACH-000804	NB1	Unknown	2.54597	Telomerase putative	-0.781942		Telomerase putative
ACH-001060	DL40	Unknown	2.54597	Telomerase putative			Telomerase putative
ACH-000594	DMS153	Unknown	2.54844	Telomerase putative	-0.29251		Telomerase putative
ACH-000112	SIGM5	Unknown	2.56071	Telomerase putative	-1.09914		Telomerase putative
ACH-000259	KELLY	Unknown	2.56316	Telomerase putative	-0.147488		Telomerase putative
ACH-000422	SNU475	Unknown	2.56316	Telomerase putative	-0.185097		Telomerase putative
ACH-000778	HSC3	Unknown	2.5656	Telomerase putative	0.373598		Telomerase putative
ACH-000789	NCIH810	Unknown	2.56803	Telomerase putative	-0.182583		Telomerase putative
ACH-000101	KE37	Unknown	2.57289	Telomerase putative	-0.983758		Telomerase putative
ACH-000051	TE617T	Unknown	2.58256	Telomerase putative	0.556699		Telomerase putative
ACH-000323	42MGBA	Unknown	2.58496	Telomerase putative	2.09545		Telomerase putative
ACH-000475	HUH1	Unknown	2.60407	Telomerase putative	1.41635		Telomerase putative
ACH-000666	NCIH1355	Unknown	2.60644	Telomerase putative	-0.687209		Telomerase putative
ACH-000714	KMS11	Unknown	2.60644	Telomerase putative	-0.00246775		Telomerase putative
ACH-000263	KASUMI1	Unknown	2.61117	Telomerase putative	-0.400991		Telomerase putative
ACH-000373	SKM1	Unknown	2.61589	Telomerase putative	-0.114988		Telomerase putative
ACH-000547	HT1197	Unknown	2.61589	Telomerase putative	0.882111		Telomerase putative
ACH-000724	HT1376	Unknown	2.62994	Telomerase putative	-0.206632		Telomerase putative
ACH-000078	MHHNB11	Unknown	2.63227	Telomerase putative	0.0323774		Telomerase putative
ACH-000476	JHH4	Unknown	2.64847	Telomerase putative	-0.441166		Telomerase putative
ACH-000105	ALLSIL	Unknown	2.65306	Telomerase putative	-0.90375		Telomerase putative
ACH-000763	MM1S	Unknown	2.66448	Telomerase putative	-0.316222		Telomerase putative
ACH-001735	SEMK2	Unknown	2.67129	Telomerase putative			Telomerase putative
ACH-000956	22RV1	Unknown	2.67582	Telomerase putative	0.0571814		Telomerase putative
ACH-000074	KU812	Unknown	2.67807	Telomerase putative	0.426899		Telomerase putative
ACH-000653	JJN3	Unknown	2.67807	Telomerase putative	0.0328324		Telomerase putative
ACH-000099	SIMA	Unknown	2.71149	Telomerase putative	-0.109888		Telomerase putative
ACH-000242	RT4	Unknown	2.72683	Telomerase putative	0.765579		Telomerase putative
ACH-000534	WSUDLCL2	Unknown	2.74631	Telomerase putative	0.586399		Telomerase putative
ACH-000869	NCIH1568	Unknown	2.75489	Telomerase putative	0.896066		Telomerase putative
ACH-000982	GP2D	Unknown	2.75489	Telomerase putative	2.28279		Telomerase putative
ACH-000548	BHY	Unknown	2.77189	Telomerase putative	-1.22367		Telomerase putative
ACH-000790	SHP77	Unknown	2.77189	Telomerase putative	0.0182561		Telomerase putative
ACH-000545	VMCUB1	Unknown	2.774	Telomerase putative	0.840755		Telomerase putative
ACH-000953	SUPT1	Unknown	2.774	Telomerase putative	3.57425		Telomerase putative
ACH-000566	SW1710	Unknown	2.7761	Telomerase putative	-0.758476		Telomerase putative
ACH-000321	MOLM6	Unknown	2.78031	Telomerase putative	-0.104217		Telomerase putative
ACH-000700	NCIH2882	Unknown	2.79077	Telomerase putative			Telomerase putative
ACH-001677	U2904	Unknown	2.79286	Telomerase putative			Telomerase putative
ACH-000197	TALL1	Unknown	2.79494	Telomerase putative	0.530502		Telomerase putative
ACH-000167	KE97	Unknown	2.79701	Telomerase putative			Telomerase putative
ACH-000419	KMS28BM	Unknown	2.80529	Telomerase putative			Telomerase putative
ACH-000753	JMSU1	Unknown	2.852	Telomerase putative	0.599945		Telomerase putative
ACH-000499	EW8	Unknown	2.86196	Telomerase putative			Telomerase putative
ACH-000453	MOLP2	Unknown	2.86394	Telomerase putative	0.561422		Telomerase putative
ACH-000752	NCIH196	Unknown	2.86987	Telomerase putative	-0.727477		Telomerase putative
ACH-000168	NOMO1	Unknown	2.87184	Telomerase putative	-0.284607		Telomerase putative
ACH-000747	NCIH1703	Unknown	2.88557	Telomerase putative	2.97658		Telomerase putative
ACH-000085	T3M4	Unknown	2.91265	Telomerase putative	0.0501675		Telomerase putative
ACH-000807	SNU738	Unknown	2.93546	Telomerase putative	2.18758		Telomerase putative
ACH-001674	TGW	Unknown	2.93546	Telomerase putative	-1.57902		Telomerase putative
ACH-000398	RI1	Unknown	2.94486	Telomerase putative			Telomerase putative
ACH-000048	TOV112D	Unknown	2.95047	Telomerase putative	3.44558		Telomerase putative
ACH-000218	PL21	Unknown	2.98914	Telomerase putative	0.523574		Telomerase putative
ACH-000515	HCC33	Unknown	3.0268	Telomerase putative	0.410458		Telomerase putative
ACH-000496	NCIH1792	Unknown	3.02857	Telomerase putative	1.04604		Telomerase putative
ACH-000111	HCC1187	Unknown	3.04963	Telomerase putative	1.20572		Telomerase putative
ACH-000951	NCIH2342	Unknown	3.04963	Telomerase putative	2.1		Telomerase putative
ACH-000216	JHESOAD1	Unknown	3.07553	Telomerase putative			Telomerase putative
ACH-000581	SNU16	Unknown	3.07895	Telomerase putative	0.386665		Telomerase putative
ACH-000819	LN18	Unknown	3.08406	Telomerase putative	1.02318		Telomerase putative
ACH-000791	RERFLCAD1	Unknown	3.08576	Telomerase putative			Telomerase putative
ACH-002044	HSQ89	Unknown	3.08576	Telomerase putative			Telomerase putative
ACH-000633	FU97	Unknown	3.09255	Telomerase putative	1.6388		Telomerase putative
ACH-000211	DAOY	Unknown	3.0993	Telomerase putative	0.142507		Telomerase putative
ACH-000567	ST486	Unknown	3.10769	Telomerase putative	0.166475		Telomerase putative
ACH-000130	NALM19	Unknown	3.1127	Telomerase putative	0.429222		Telomerase putative
ACH-000498	KO52	Unknown	3.1127	Telomerase putative	0.431247		Telomerase putative
ACH-000140	PFEIFFER	Unknown	3.12598	Telomerase putative	-0.248608		Telomerase putative
ACH-000374	HCC1143	Unknown	3.13914	Telomerase putative	-1.03331		Telomerase putative
ACH-000329	CCFSTTG1	Unknown	3.14241	Telomerase putative	0.136013		Telomerase putative
ACH-000414	NCIH1944	Unknown	3.15218	Telomerase putative	0.318005		Telomerase putative
ACH-001129	MONOMAC1	Unknown	3.15704	Telomerase putative	-0.250095		Telomerase putative
ACH-000937	PF382	Unknown	3.16672	Telomerase putative	0.516979		Telomerase putative
ACH-000055	D283MED	Unknown	3.17951	Telomerase putative	-0.322531		Telomerase putative
ACH-000765	WM983B	Unknown	3.19535	Telomerase putative	0.949981		Telomerase putative
ACH-000720	TCCSUP	Unknown	3.19849	Telomerase putative	0.64622		Telomerase putative
ACH-001106	KOPN8	Unknown	3.20006	Telomerase putative	0.53189		Telomerase putative
ACH-000636	RPMI8402	Unknown	3.21568	Telomerase putative	1.14825		Telomerase putative
ACH-000387	TF1	Unknown	3.22033	Telomerase putative	1.44547		Telomerase putative
ACH-000492	MUTZ5	Unknown	3.24489	Telomerase putative	0.00994428		Telomerase putative
ACH-000191	BHT101	Unknown	3.24641	Telomerase putative	-1.95973		Telomerase putative
ACH-000745	MOLP8	Unknown	3.25399	Telomerase putative	-0.295046		Telomerase putative
ACH-000576	KMS27	Unknown	3.26454	Telomerase putative	0.119011		Telomerase putative
ACH-000292	NCIH841	Unknown	3.30012	Telomerase putative	0.387435		Telomerase putative
ACH-000318	TE10	Unknown	3.31904	Telomerase putative	-0.6239		Telomerase putative
ACH-001656	SKNO1	Unknown	3.32193	Telomerase putative			Telomerase putative
ACH-000068	REC1	Unknown	3.33914	Telomerase putative	-1.09062		Telomerase putative
ACH-001200	STM9101	Unknown	3.34056	Telomerase putative			Telomerase putative
ACH-000835	GCT	Unknown	3.35332	Telomerase putative	-0.211308		Telomerase putative
ACH-000336	OCIAML3	Unknown	3.35896	Telomerase putative	-0.346043		Telomerase putative
ACH-000530	DMS114	Unknown	3.36036	Telomerase putative	1.56305		Telomerase putative
ACH-000627	LCLC103H	Unknown	3.37851	Telomerase putative	1.32743		Telomerase putative
ACH-000225	ECC12	Unknown	3.39094	Telomerase putative	0.0374365		Telomerase putative
ACH-000113	OCIAML2	Unknown	3.39917	Telomerase putative	-0.221137		Telomerase putative
ACH-000424	TC71	Unknown	3.4019	Telomerase putative	0.284298		Telomerase putative
ACH-001791	LPS6	Unknown	3.42358	Telomerase putative			Telomerase putative
ACH-000076	NCO2	Unknown	3.42626	Telomerase putative	0.340863		Telomerase putative
ACH-000257	CORL279	Unknown	3.46989	Telomerase putative	-0.23903		Telomerase putative
ACH-000061	HH	Unknown	3.47508	Telomerase putative	-0.710819		Telomerase putative
ACH-000660	SUDHL5	Unknown	3.50335	Telomerase putative	3.22926		Telomerase putative
ACH-000925	DV90	Unknown	3.51096	Telomerase putative	0.61213		Telomerase putative
ACH-000151	JM1	Unknown	3.56925	Telomerase putative	1.71554		Telomerase putative
ACH-001321	TT	Unknown	3.57652	Telomerase putative	-0.407366		Telomerase putative
ACH-000538	HUTU80	Unknown	3.6017	Telomerase putative	1.98487		Telomerase putative
ACH-000279	EWS502	Unknown	3.61824	Telomerase putative			Telomerase putative
ACH-000938	NALM6	Unknown	3.63575	Telomerase putative	0.219138		Telomerase putative
ACH-000743	CORL95	Unknown	3.64386	Telomerase putative	0.682182		Telomerase putative
ACH-000874	RS411	Unknown	3.67694	Telomerase putative	1.4327		Telomerase putative
ACH-000056	DOHH2	Unknown	3.79077	Telomerase putative	2.54519		Telomerase putative
ACH-001097	KARPAS384	Unknown	3.79077	Telomerase putative			Telomerase putative
ACH-000870	NCIH1930	Unknown	3.7939	Telomerase putative	-0.986831		Telomerase putative
ACH-000072	MEG01	Unknown	3.81762	Telomerase putative	0.293393		Telomerase putative
ACH-000904	NCIH2106	Unknown	3.81865	Telomerase putative			Telomerase putative
ACH-000848	JHH7	Unknown	3.848	Telomerase putative	2.70426		Telomerase putative
ACH-000159	OSRC2	Unknown	3.854	Telomerase putative	-0.433965		Telomerase putative
ACH-000369	MOLM16	Unknown	3.89336	Telomerase putative	-0.331856		Telomerase putative
ACH-000462	NALM1	Unknown	3.89627	Telomerase putative	-0.233499		Telomerase putative
ACH-000073	GRANTA519	Unknown	3.96347	Telomerase putative	0.216538		Telomerase putative
ACH-000285	TOLEDO	Unknown	3.96717	Telomerase putative	-0.0239139		Telomerase putative
ACH-000440	CA46	Unknown	3.97085	Telomerase putative	0.27536		Telomerase putative
ACH-000788	A2058	Unknown	3.97269	Telomerase putative	0.961731		Telomerase putative
ACH-000912	NCIH2286	Unknown	3.9991	Telomerase putative	0.714548		Telomerase putative
ACH-000271	SUDHL10	Unknown	4.0054	Telomerase putative	1.98512		Telomerase putative
ACH-000853	NCIH661	Unknown	4.01614	Telomerase putative	2.32124		Telomerase putative
ACH-000734	JHH5	Unknown	4.08321	Telomerase putative	1.95665		Telomerase putative
ACH-000065	OCIAML5	Unknown	4.08746	Telomerase putative	1.80836		Telomerase putative
ACH-001617	OCILY7	Unknown	4.10601	Telomerase putative	1.87141		Telomerase putative
ACH-000914	HT	Unknown	4.20867	Telomerase putative	1.80853		Telomerase putative
ACH-000656	SUDHL8	Unknown	4.21723	Telomerase putative	0.569537		Telomerase putative
ACH-000041	RDES	Unknown	4.22651	Telomerase putative	0.904819		Telomerase putative
ACH-000221	SNU398	Unknown	4.26228	Telomerase putative	-0.823754		Telomerase putative
ACH-000537	SNU761	Unknown	4.26303	Telomerase putative	0.701213		Telomerase putative
ACH-000782	SEM	Unknown	4.27053	Telomerase putative	-0.0259269		Telomerase putative
ACH-000519	PEER	Unknown	4.30378	Telomerase putative	0.198593		Telomerase putative
ACH-000122	SUPT11	Unknown	4.31832	Telomerase putative			Telomerase putative
ACH-000064	SALE	Unknown	4.38681	Telomerase putative		discarded (non-cancerous)	Unknown/Discarded
ACH-000032	MHHCALL3	Unknown	4.38957	Telomerase putative	0.0408412		Telomerase putative
ACH-000432	BV173	Unknown	4.39506	Telomerase putative	1.53569		Telomerase putative
ACH-000564	KHM1B	Unknown	4.45286	Telomerase putative	-0.374631		Telomerase putative
ACH-000287	NUDUL1	Unknown	4.46205	Telomerase putative	-1.05711		Telomerase putative
ACH-000217	JHH6	Unknown	4.46597	Telomerase putative	0.498141		Telomerase putative
ACH-000611	SUDHL6	Unknown	4.47703	Telomerase putative	-0.414928		Telomerase putative
ACH-000357	JEKO1	Unknown	4.48091	Telomerase putative	2.90135		Telomerase putative
ACH-000844	DMS454	Unknown	4.48478	Telomerase putative	0.797006		Telomerase putative
ACH-000829	HUNS1	Unknown	4.48671	Telomerase putative			Telomerase putative
ACH-000059	SUPB15	Unknown	4.61294	Telomerase putative	0.336069		Telomerase putative
ACH-000465	SKMEL1	Unknown	4.64386	Telomerase putative	-0.414659		Telomerase putative
ACH-000294	NB4	Unknown	4.71864	Telomerase putative	-0.277635		Telomerase putative
ACH-000707	P3HR1	Unknown	4.74201	Telomerase putative	1.03632		Telomerase putative
ACH-000015	NCIH1581	Unknown	4.78921	Telomerase putative	2.89509		Telomerase putative
ACH-000728	KASUMI2	Unknown	4.8674	Telomerase putative	0.768771		Telomerase putative
ACH-000220	MINO	Unknown	4.96394	Telomerase putative	0.237795		Telomerase putative
ACH-000245	BL41	Unknown	5.00495	Telomerase putative	-0.791548		Telomerase putative
ACH-000156	MHHCALL4	Unknown	5.04876	Telomerase putative	0.0337593		Telomerase putative
ACH-001450	BLUE1	Unknown	5.09466	Telomerase putative			Telomerase putative
ACH-000372	P12ICHIKAWA	Unknown	5.15502	Telomerase putative	1.218		Telomerase putative
ACH-000923	BCP1	Unknown	5.26941	Telomerase putative			Telomerase putative
ACH-000402	BL70	Unknown	5.27947	Telomerase putative	0.141879		Telomerase putative
ACH-000583	MC116	Unknown	5.29976	Telomerase putative	0.317614		Telomerase putative
ACH-000838	AMO1	Unknown	5.32085	Telomerase putative	-1.28929		Telomerase putative
ACH-000162	GA10	Unknown	5.32121	Telomerase putative	-0.498969		Telomerase putative
ACH-000629	IOMMLEE	Unknown	5.40837	Telomerase putative			Telomerase putative
ACH-000187	CORL311	Unknown	5.49057	Telomerase putative	1.20565		Telomerase putative
ACH-000922	RCHACV	Unknown	5.51791	Telomerase putative	2.82686		Telomerase putative
ACH-000598	KMS21BM	Unknown	5.56621	Telomerase putative	-1.02169		Telomerase putative
ACH-000070	697	Unknown	5.58376	Telomerase putative	2.1914		Telomerase putative
ACH-000183	L363	Unknown	5.69905	Telomerase putative	-0.20168		Telomerase putative
ACH-000698	DMS53	Unknown	5.71315	Telomerase putative	0.33943		Telomerase putative
ACH-000889	KMM1	Unknown	5.78424	Telomerase putative	-0.334225		Telomerase putative
ACH-000204	LP1	Unknown	6.1637	Telomerase putative	0.101007		Telomerase putative
ACH-000588	KMS26	Unknown	6.22014	Telomerase putative	-0.0987108		Telomerase putative
ACH-000124	OCILY19	Unknown	6.24679	Telomerase putative	1.29142		Telomerase putative
ACH-000642	HMEL	Unknown	6.31777	Telomerase putative		discarded (non-cancerous)	Unknown/Discarded
ACH-000170	PRECLH	Unknown	6.57122	Telomerase putative		discarded (non-cancerous)	Unknown/Discarded
ACH-001142	NHAHTDD	Unknown	8.17373	Telomerase putative		discarded (non-cancerous)	Unknown/Discarded
ACH-001355	LAN6	None		None	3.52584		None
ACH-002142	HUO3N1	None		None	1.352		None
ACH-001136	NCIH187	None		None	-1.35548		None
ACH-000083	HS281T	Fibroblasts	0	Fibroblasts	0.91211		Fibroblasts
ACH-000134	HS274T	Fibroblasts	0	Fibroblasts	0.362237		Fibroblasts
ACH-000165	HS751T	Fibroblasts	0	Fibroblasts	2.43084		Fibroblasts
ACH-000180	HS839T	Fibroblasts	0	Fibroblasts	0.465954		Fibroblasts
ACH-000184	HS343T	Fibroblasts	0	Fibroblasts	0.100447		Fibroblasts
ACH-000185	HS737T	Fibroblasts	0	Fibroblasts			Fibroblasts
ACH-000199	HS255T	Fibroblasts	0	Fibroblasts	0.317304		Fibroblasts
ACH-000224	HS819T	Fibroblasts	0	Fibroblasts	0.176133		Fibroblasts
ACH-000229	HS822T	Fibroblasts	0	Fibroblasts			Fibroblasts
ACH-000230	HS742T	Fibroblasts	0	Fibroblasts			Fibroblasts
ACH-000275	HS834T	Fibroblasts	0	Fibroblasts	0.453693		Fibroblasts
ACH-000306	HS688AT	Fibroblasts	0	Fibroblasts			Fibroblasts
ACH-000340	HS870T	Fibroblasts	0	Fibroblasts	-0.0133995		Fibroblasts
ACH-000413	HS739T	Fibroblasts	0	Fibroblasts			Fibroblasts
ACH-000531	RS5	Fibroblasts	0	Fibroblasts	-0.161642		Fibroblasts
ACH-000540	HS606T	Fibroblasts	0	Fibroblasts	0.127851		Fibroblasts
ACH-000850	HS698T	Fibroblasts	0	Fibroblasts			Fibroblasts
ACH-000043	HS895T	Fibroblasts	0.0143553	Fibroblasts	0.495122		Fibroblasts
ACH-000063	HS616T	Fibroblasts	0.0143553	Fibroblasts	0.17108		Fibroblasts
ACH-000125	TO175T	Fibroblasts	0.0143553	Fibroblasts	0.167996		Fibroblasts
ACH-000131	HS229T	Fibroblasts	0.0143553	Fibroblasts	-0.107239		Fibroblasts
ACH-000154	HS888T	Fibroblasts	0.0143553	Fibroblasts	0.216622		Fibroblasts
ACH-000240	HS600T	Fibroblasts	0.0143553	Fibroblasts	0.257964		Fibroblasts
ACH-000284	HS840T	Fibroblasts	0.0143553	Fibroblasts	-0.0360161		Fibroblasts
ACH-000797	HLFA	Fibroblasts	0.0143553	Fibroblasts	0.293403		Fibroblasts
ACH-000079	TE125T	Fibroblasts	0.0285692	Fibroblasts	0.202716		Fibroblasts
ACH-000088	HS172T	Fibroblasts	0.0285692	Fibroblasts			Fibroblasts
ACH-000526	HS821T	Fibroblasts	0.0285692	Fibroblasts			Fibroblasts
ACH-000539	HS618T	Fibroblasts	0.0285692	Fibroblasts			Fibroblasts
ACH-000742	DM3	Fibroblasts	0.0285692	Fibroblasts			Fibroblasts
ACH-000529	T173	Fibroblasts	0.0426443	Fibroblasts	0.760802		Fibroblasts
ACH-000214	HS675T	Fibroblasts	0.084	Fibroblasts	0.254074		Fibroblasts
ACH-000175	TE159T	Fibroblasts	0.0976	Fibroblasts	-0.00560978		Fibroblasts
ACH-000194	HS934T	Fibroblasts	0.111	Fibroblasts			Fibroblasts
ACH-000119	HS863T	Fibroblasts	0.124	Fibroblasts	-0.565421		Fibroblasts
ACH-000071	HS706T	Fibroblasts	0.189034	Fibroblasts			Fibroblasts
ACH-000135	HS940T	Fibroblasts	0.250962	Fibroblasts	-0.60375		Fibroblasts
ACH-000047	GCIY	Unknown		Unknown	1.54808		Unknown/Discarded
ACH-000426	KMS20	Unknown		Unknown			Unknown/Discarded
ACH-000658	KMS18	Unknown		Unknown			Unknown/Discarded
ACH-000795	MOLT13	Unknown		Unknown	-0.232648		Unknown/Discarded
ACH-000992	BICR18	Unknown		Unknown			Unknown/Discarded
ACH-001000	1321N1	Unknown		Unknown			Unknown/Discarded
ACH-001002	451LU	Unknown		Unknown	0.0781644		Unknown/Discarded
ACH-001007	A673STAG2KO16	Unknown		Unknown			Unknown/Discarded
ACH-001008	A673STAG2KO45	Unknown		Unknown			Unknown/Discarded
ACH-001009	A673STAG2NT14	Unknown		Unknown			Unknown/Discarded
ACH-001010	A673STAG2NT23	Unknown		Unknown			Unknown/Discarded
ACH-001015	AZ521	Unknown		Unknown			Unknown/Discarded
ACH-001017	BGC823	Unknown		Unknown			Unknown/Discarded
ACH-001018	BJHTERT	Unknown		Unknown			Unknown/Discarded
ACH-001021	C3A	Unknown		Unknown	0.584628		Unknown/Discarded
ACH-001023	CGTHW1	Unknown		Unknown	1.11201		Unknown/Discarded
ACH-001024	CHL1	Unknown		Unknown	0.42593		Unknown/Discarded
ACH-001037	CMK86	Unknown		Unknown			Unknown/Discarded
ACH-001042	COLO704	Unknown		Unknown			Unknown/Discarded
ACH-001043	COLO775	Unknown		Unknown			Unknown/Discarded
ACH-001044	COLO818	Unknown		Unknown			Unknown/Discarded
ACH-001045	COLO849	Unknown		Unknown			Unknown/Discarded
ACH-001047	CORL51	Unknown		Unknown			Unknown/Discarded
ACH-001049	CPCN	Unknown		Unknown	-0.000583377		Unknown/Discarded
ACH-001052	D384	Unknown		Unknown			Unknown/Discarded
ACH-001055	D556	Unknown		Unknown			Unknown/Discarded
ACH-001063	DOV13	Unknown		Unknown	-0.434042		Unknown/Discarded
ACH-001064	EB2	Unknown		Unknown	0.37166		Unknown/Discarded
ACH-001065	EVSAT	Unknown		Unknown	-0.355202		Unknown/Discarded
ACH-001066	EWS834	Unknown		Unknown			Unknown/Discarded
ACH-001071	GLC82	Unknown		Unknown			Unknown/Discarded
ACH-001072	GRM	Unknown		Unknown			Unknown/Discarded
ACH-001078	HCC1588	Unknown		Unknown			Unknown/Discarded
ACH-001079	HCC1897	Unknown		Unknown			Unknown/Discarded
ACH-001084	HCT8	Unknown		Unknown			Unknown/Discarded
ACH-001087	HK2	Unknown		Unknown			Unknown/Discarded
ACH-001088	HLC1	Unknown		Unknown			Unknown/Discarded
ACH-001090	HN	Unknown		Unknown	-0.0947177		Unknown/Discarded
ACH-001091	HRT18	Unknown		Unknown			Unknown/Discarded
ACH-001093	HS604T	Unknown		Unknown			Unknown/Discarded
ACH-001094	HTK	Unknown		Unknown			Unknown/Discarded
ACH-001101	KLM1	Unknown		Unknown			Unknown/Discarded
ACH-001118	M059J	Unknown		Unknown	-0.469634		Unknown/Discarded
ACH-001121	MEC2	Unknown		Unknown			Unknown/Discarded
ACH-001122	MKL1	Unknown		Unknown			Unknown/Discarded
ACH-001123	MKL2	Unknown		Unknown			Unknown/Discarded
ACH-001125	MOGGCCM	Unknown		Unknown	-0.269701		Unknown/Discarded
ACH-001126	MOGGUVW	Unknown		Unknown	-1.09959		Unknown/Discarded
ACH-001130	MOTN1	Unknown		Unknown			Unknown/Discarded
ACH-001131	MSDASH1	Unknown		Unknown			Unknown/Discarded
ACH-001137	NCIH1993	Unknown		Unknown	-0.326497		Unknown/Discarded
ACH-001138	NCIH2141	Unknown		Unknown	-0.767985		Unknown/Discarded
ACH-001143	NKL	Unknown		Unknown			Unknown/Discarded
ACH-001144	OC315	Unknown		Unknown			Unknown/Discarded
ACH-001146	OCILY10	Unknown		Unknown			Unknown/Discarded
ACH-001162	PCM6	Unknown		Unknown			Unknown/Discarded
ACH-001170	PETA	Unknown		Unknown			Unknown/Discarded
ACH-001171	PL45	Unknown		Unknown			Unknown/Discarded
ACH-001175	RCC4	Unknown		Unknown			Unknown/Discarded
ACH-001182	RPMI6666	Unknown		Unknown	1.33665		Unknown/Discarded
ACH-001187	SF8657	Unknown		Unknown			Unknown/Discarded
ACH-001189	SJRH30	Unknown		Unknown	2.8687		Unknown/Discarded
ACH-001198	SNB19	Unknown		Unknown			Unknown/Discarded
ACH-001199	SNUC2B	Unknown		Unknown	0.836916		Unknown/Discarded
ACH-001203	SUPHD1	Unknown		Unknown	-0.486932		Unknown/Discarded
ACH-001206	TCC466	Unknown		Unknown			Unknown/Discarded
ACH-001212	TTC642	Unknown		Unknown			Unknown/Discarded
ACH-001214	U138MG	Unknown		Unknown			Unknown/Discarded
ACH-001224	UMRC2	Unknown		Unknown			Unknown/Discarded
ACH-001225	UMRC6	Unknown		Unknown			Unknown/Discarded
ACH-001227	UPCISCC090	Unknown		Unknown	-0.943284		Unknown/Discarded
ACH-001230	UT7	Unknown		Unknown			Unknown/Discarded
ACH-001233	VMRCLCD	Unknown		Unknown	0.272712		Unknown/Discarded
ACH-001234	VMRCLCP	Unknown		Unknown			Unknown/Discarded
ACH-001249	YMB1	Unknown		Unknown			Unknown/Discarded
ACH-001272	FUJI	Unknown		Unknown			Unknown/Discarded
ACH-001282	CHLA258	Unknown		Unknown			Unknown/Discarded
ACH-001331	BICR10	Unknown		Unknown	-0.518427		Unknown/Discarded
ACH-001350	HTCC3	Unknown		Unknown	-0.198111		Unknown/Discarded
ACH-001357	MCF10A	Unknown		Unknown			Unknown/Discarded
ACH-001358	MDAMB330	Unknown		Unknown	-0.371192		Unknown/Discarded
ACH-001362	NCIH1770	Unknown		Unknown	-0.728408		Unknown/Discarded
ACH-001363	NCIH2135	Unknown		Unknown	1.40191		Unknown/Discarded
ACH-001364	NCIH345	Unknown		Unknown	-0.325809		Unknown/Discarded
ACH-001365	NCIH847	Unknown		Unknown	-0.27587		Unknown/Discarded
ACH-001383	PWR1E	Unknown		Unknown	-0.303983		Unknown/Discarded
ACH-001393	SUM190PT	Unknown		Unknown			Unknown/Discarded
ACH-001397	SUM225CWN	Unknown		Unknown			Unknown/Discarded
ACH-001417	UMC11	Unknown		Unknown	-0.212124		Unknown/Discarded
ACH-001452	BONNA12	Unknown		Unknown	0.523786		Unknown/Discarded
ACH-001489	CORL32	Unknown		Unknown	-0.00367337		Unknown/Discarded
ACH-001490	CORL321	Unknown		Unknown	0.791069		Unknown/Discarded
ACH-001514	HCC1008	Unknown		Unknown			Unknown/Discarded
ACH-001544	KYAE1	Unknown		Unknown	-1.8626		Unknown/Discarded
ACH-001591	NCIH1417	Unknown		Unknown	1.38059		Unknown/Discarded
ACH-001599	NCIH64	Unknown		Unknown	-0.34417		Unknown/Discarded
ACH-001606	NO11	Unknown		Unknown	-0.548493		Unknown/Discarded
ACH-001639	ROS50	Unknown		Unknown	1.88629		Unknown/Discarded
ACH-001675	TR146	Unknown		Unknown			Unknown/Discarded
ACH-001680	U698M	Unknown		Unknown	1.09751		Unknown/Discarded
ACH-001704	VMRCMELG	Unknown		Unknown	-0.842341		Unknown/Discarded
ACH-001767	CCLFPEDS0018T	Unknown		Unknown			Unknown/Discarded
ACH-001825	SW527	Unknown		Unknown			Unknown/Discarded
ACH-001827	184B5	Unknown		Unknown			Unknown/Discarded
ACH-001836	ICC108	Unknown		Unknown			Unknown/Discarded
ACH-001955	JHC7	Unknown		Unknown			Unknown/Discarded
ACH-001956	MUGCHOR1	Unknown		Unknown			Unknown/Discarded
ACH-001957	UMCHOR1	Unknown		Unknown			Unknown/Discarded
ACH-001958	MS1	Unknown		Unknown	0.472367		Unknown/Discarded
ACH-002020	SKGIIIA	Unknown		Unknown	0.48703		Unknown/Discarded
ACH-002040	HMVII	Unknown		Unknown	1.57389		Unknown/Discarded
ACH-002043	CA922	Unknown		Unknown	-0.716917		Unknown/Discarded
ACH-002051	LU134A	Unknown		Unknown	0.566674		Unknown/Discarded
ACH-002052	LU139	Unknown		Unknown	-0.00377739		Unknown/Discarded
ACH-002058	ATN1	Unknown		Unknown	-1.63241		Unknown/Discarded
ACH-002077	LU165	Unknown		Unknown	1.94885		Unknown/Discarded
ACH-002085	HSSYII	Unknown		Unknown			Unknown/Discarded
ACH-002089	201T	Unknown		Unknown	-0.770774		Unknown/Discarded
ACH-002090	BB65RCC	Unknown		Unknown	-0.789105		Unknown/Discarded
ACH-002091	CAL39	Unknown		Unknown	0.088189		Unknown/Discarded
ACH-002092	CHSA0011	Unknown		Unknown	-0.20243		Unknown/Discarded
ACH-002093	CHSA0108	Unknown		Unknown	-1.10965		Unknown/Discarded
ACH-002094	CHSA8926	Unknown		Unknown	0.0793618		Unknown/Discarded
ACH-002095	CORL303	Unknown		Unknown	-0.288199		Unknown/Discarded
ACH-002096	CP50MELB	Unknown		Unknown	0.419905		Unknown/Discarded
ACH-002097	CP66MEL	Unknown		Unknown	-0.487172		Unknown/Discarded
ACH-002098	CP67MEL	Unknown		Unknown	-1.00637		Unknown/Discarded
ACH-002099	CS1	Unknown		Unknown	1.1562		Unknown/Discarded
ACH-002100	DJM1	Unknown		Unknown	-0.515589		Unknown/Discarded
ACH-002102	EMCBAC2	Unknown		Unknown	0.0984927		Unknown/Discarded
ACH-002103	ES1	Unknown		Unknown	-0.224204		Unknown/Discarded
ACH-002104	ES3	Unknown		Unknown	1.45666		Unknown/Discarded
ACH-002105	ES4	Unknown		Unknown	-0.141323		Unknown/Discarded
ACH-002106	ES5	Unknown		Unknown	1.63601		Unknown/Discarded
ACH-002107	ES6	Unknown		Unknown	0.135553		Unknown/Discarded
ACH-002108	ES7	Unknown		Unknown	-0.988731		Unknown/Discarded
ACH-002109	ES8	Unknown		Unknown	0.0173091		Unknown/Discarded
ACH-002110	EW1	Unknown		Unknown	1.53464		Unknown/Discarded
ACH-002111	EW11	Unknown		Unknown	0.463335		Unknown/Discarded
ACH-002112	EW12	Unknown		Unknown	-0.156097		Unknown/Discarded
ACH-002113	EW13	Unknown		Unknown	0.353672		Unknown/Discarded
ACH-002114	EW16	Unknown		Unknown	-0.600408		Unknown/Discarded
ACH-002115	EW18	Unknown		Unknown	-0.640838		Unknown/Discarded
ACH-002116	EW22	Unknown		Unknown	-0.0886524		Unknown/Discarded
ACH-002117	EW24	Unknown		Unknown	0.299541		Unknown/Discarded
ACH-002118	EW3	Unknown		Unknown	0.223347		Unknown/Discarded
ACH-002119	EW7	Unknown		Unknown	-0.160596		Unknown/Discarded
ACH-002120	GAK	Unknown		Unknown	-0.0272083		Unknown/Discarded
ACH-002121	GMEL	Unknown		Unknown	0.390532		Unknown/Discarded
ACH-002122	GT3TKB	Unknown		Unknown	0.483667		Unknown/Discarded
ACH-002123	H2369	Unknown		Unknown	-0.0120046		Unknown/Discarded
ACH-002124	NCIH2373	Unknown		Unknown	-0.971114		Unknown/Discarded
ACH-002125	NCIH2461	Unknown		Unknown	-0.923396		Unknown/Discarded
ACH-002126	NCIH2591	Unknown		Unknown	-0.000664774		Unknown/Discarded
ACH-002127	NCIH2595	Unknown		Unknown	-0.294791		Unknown/Discarded
ACH-002128	NCIH2722	Unknown		Unknown	-1.08676		Unknown/Discarded
ACH-002129	NCIH2731	Unknown		Unknown	0.418266		Unknown/Discarded
ACH-002130	NCIH2795	Unknown		Unknown	-0.9801		Unknown/Discarded
ACH-002131	NCIH2803	Unknown		Unknown	-0.508142		Unknown/Discarded
ACH-002132	NCIH2804	Unknown		Unknown	-0.00612006		Unknown/Discarded
ACH-002133	NCIH2810	Unknown		Unknown	-0.438766		Unknown/Discarded
ACH-002134	NCIH2818	Unknown		Unknown	-1.43655		Unknown/Discarded
ACH-002135	NCIH2869	Unknown		Unknown	-1.22588		Unknown/Discarded
ACH-002136	H290	Unknown		Unknown	-1.39104		Unknown/Discarded
ACH-002138	H513	Unknown		Unknown	2.26352		Unknown/Discarded
ACH-002139	HA7RCC	Unknown		Unknown	0.0360691		Unknown/Discarded
ACH-002140	HEY	Unknown		Unknown	-0.18045		Unknown/Discarded
ACH-002143	ISTMEL1	Unknown		Unknown	0.0876587		Unknown/Discarded
ACH-002144	ISTSL1	Unknown		Unknown	-0.327211		Unknown/Discarded
ACH-002145	ISTSL2	Unknown		Unknown	3.73162		Unknown/Discarded
ACH-002146	JHOS3	Unknown		Unknown	0.479994		Unknown/Discarded
ACH-002147	K2	Unknown		Unknown	1.3428		Unknown/Discarded
ACH-002148	K5	Unknown		Unknown	1.58095		Unknown/Discarded
ACH-002149	KGN	Unknown		Unknown	-0.858444		Unknown/Discarded
ACH-002150	LB1047RCC	Unknown		Unknown	-0.298056		Unknown/Discarded
ACH-002151	LB2241RCC	Unknown		Unknown	-0.792142		Unknown/Discarded
ACH-002152	LB2518MEL	Unknown		Unknown	1.15467		Unknown/Discarded
ACH-002153	LB373MELD	Unknown		Unknown	-0.42663		Unknown/Discarded
ACH-002154	LB647SCLC	Unknown		Unknown	0.0376906		Unknown/Discarded
ACH-002155	LB996RCC	Unknown		Unknown	-0.0957342		Unknown/Discarded
ACH-002156	LC1SQ	Unknown		Unknown	-0.9602		Unknown/Discarded
ACH-002157	LC2AD	Unknown		Unknown	-0.973359		Unknown/Discarded
ACH-002158	LU99A	Unknown		Unknown			Unknown/Discarded
ACH-002160	MCIXC	Unknown		Unknown	1.66442		Unknown/Discarded
ACH-002162	MMACSF	Unknown		Unknown	1.02973		Unknown/Discarded
ACH-002163	MRKNU1	Unknown		Unknown	-0.0392807		Unknown/Discarded
ACH-002164	MZ1PC	Unknown		Unknown	-1.61361		Unknown/Discarded
ACH-002165	MZ2MEL	Unknown		Unknown	3.08861		Unknown/Discarded
ACH-002166	MZ7MEL	Unknown		Unknown	1.54622		Unknown/Discarded
ACH-002167	NCC010	Unknown		Unknown	-1.40652		Unknown/Discarded
ACH-002168	NCC021	Unknown		Unknown	-0.257481		Unknown/Discarded
ACH-002169	NCIH1304	Unknown		Unknown	-0.0707963		Unknown/Discarded
ACH-002170	NCIH1688	Unknown		Unknown	-0.829189		Unknown/Discarded
ACH-002171	NCIH250	Unknown		Unknown	0.134704		Unknown/Discarded
ACH-002172	NCIH322M	Unknown		Unknown			Unknown/Discarded
ACH-002174	NCIH720	Unknown		Unknown	0.772728		Unknown/Discarded
ACH-002175	NCIH740	Unknown		Unknown	-0.219884		Unknown/Discarded
ACH-002176	NCIH748	Unknown		Unknown	-0.568754		Unknown/Discarded
ACH-002177	NCIH835	Unknown		Unknown	-0.671189		Unknown/Discarded
ACH-002179	OCUBM	Unknown		Unknown	-0.125092		Unknown/Discarded
ACH-002180	OMC1	Unknown		Unknown	0.578454		Unknown/Discarded
ACH-002181	OVCA420	Unknown		Unknown	-0.654729		Unknown/Discarded
ACH-002182	OVCA433	Unknown		Unknown	-0.487478		Unknown/Discarded
ACH-002183	OVMIU	Unknown		Unknown	-0.724018		Unknown/Discarded
ACH-002184	PC3JPC3	Unknown		Unknown	-0.766195		Unknown/Discarded
ACH-002185	PL18	Unknown		Unknown	-1.07868		Unknown/Discarded
ACH-002186	PL4	Unknown		Unknown	-0.548298		Unknown/Discarded
ACH-002187	RCCAB	Unknown		Unknown	-0.38792		Unknown/Discarded
ACH-002188	RCCER	Unknown		Unknown	-0.567091		Unknown/Discarded
ACH-002189	RCCFG2	Unknown		Unknown	-0.641069		Unknown/Discarded
ACH-002190	RCCJF	Unknown		Unknown	0.225947		Unknown/Discarded
ACH-002191	RCCJW	Unknown		Unknown	0.207426		Unknown/Discarded
ACH-002192	RCCMF	Unknown		Unknown	0.430641		Unknown/Discarded
ACH-002193	RERFLCFM	Unknown		Unknown	-0.74848		Unknown/Discarded
ACH-002194	RH1	Unknown		Unknown	0.737282		Unknown/Discarded
ACH-002196	SBC1	Unknown		Unknown	1.51682		Unknown/Discarded
ACH-002197	SBC3	Unknown		Unknown	-0.181261		Unknown/Discarded
ACH-002200	SW962	Unknown		Unknown	0.812153		Unknown/Discarded
ACH-002201	TCYIK	Unknown		Unknown	2.71007		Unknown/Discarded
ACH-002205	WM1552C	Unknown		Unknown	-0.693855		Unknown/Discarded
ACH-002206	WM278	Unknown		Unknown	-0.0574557		Unknown/Discarded
ACH-002207	WM35	Unknown		Unknown	0.763868		Unknown/Discarded
ACH-002208	YMB1E	Unknown		Unknown	-1.62074		Unknown/Discarded
ACH-002209	ALLPO	Unknown		Unknown	-0.643421		Unknown/Discarded
ACH-002210	ARH77	Unknown		Unknown	0.759681		Unknown/Discarded
ACH-002211	BALL1	Unknown		Unknown	-0.732219		Unknown/Discarded
ACH-002212	BB30HNC	Unknown		Unknown	0.967522		Unknown/Discarded
ACH-002213	BB49HNC	Unknown		Unknown	-0.768948		Unknown/Discarded
ACH-002214	BC1	Unknown		Unknown	0.0163016		Unknown/Discarded
ACH-002215	BC3	Unknown		Unknown	-0.829322		Unknown/Discarded
ACH-002216	BE13	Unknown		Unknown	0.0947739		Unknown/Discarded
ACH-002217	BE2M17	Unknown		Unknown	0.473301		Unknown/Discarded
ACH-002218	CESS	Unknown		Unknown	-0.960466		Unknown/Discarded
ACH-002219	COLO320HSR	Unknown		Unknown			Unknown/Discarded
ACH-002220	CROAP2	Unknown		Unknown	-0.859525		Unknown/Discarded
ACH-002221	CTB1	Unknown		Unknown	-0.414048		Unknown/Discarded
ACH-002222	CTV1	Unknown		Unknown	1.26052		Unknown/Discarded
ACH-002223	D245MG	Unknown		Unknown	0.13271		Unknown/Discarded
ACH-002224	D247MG	Unknown		Unknown	-0.053559		Unknown/Discarded
ACH-002225	D263MG	Unknown		Unknown	-0.756907		Unknown/Discarded
ACH-002226	D336MG	Unknown		Unknown	-0.911911		Unknown/Discarded
ACH-002227	D392MG	Unknown		Unknown	-0.118963		Unknown/Discarded
ACH-002228	D423MG	Unknown		Unknown	-0.260212		Unknown/Discarded
ACH-002229	D502MG	Unknown		Unknown	-0.0897558		Unknown/Discarded
ACH-002230	D542MG	Unknown		Unknown	-0.620649		Unknown/Discarded
ACH-002231	D566MG	Unknown		Unknown	0.301762		Unknown/Discarded
ACH-002232	DG75	Unknown		Unknown	1.12571		Unknown/Discarded
ACH-002233	DIFI	Unknown		Unknown	-0.593696		Unknown/Discarded
ACH-002234	DOK	Unknown		Unknown	-1.52601		Unknown/Discarded
ACH-002235	DSH1	Unknown		Unknown	-0.645185		Unknown/Discarded
ACH-002236	EB3	Unknown		Unknown	0.101469		Unknown/Discarded
ACH-002237	ETK1	Unknown		Unknown	0.553232		Unknown/Discarded
ACH-002238	GRST	Unknown		Unknown	1.42251		Unknown/Discarded
ACH-002239	H3118	Unknown		Unknown	-0.473646		Unknown/Discarded
ACH-002240	H9	Unknown		Unknown	-1.2622		Unknown/Discarded
ACH-002241	HAL01	Unknown		Unknown	1.62981		Unknown/Discarded
ACH-002242	HC1	Unknown		Unknown	-0.385162		Unknown/Discarded
ACH-002243	HCE4	Unknown		Unknown	0.48706		Unknown/Discarded
ACH-002244	HO1N1	Unknown		Unknown	-0.775822		Unknown/Discarded
ACH-002245	HS445	Unknown		Unknown	-1.05616		Unknown/Discarded
ACH-002246	HS633T	Unknown		Unknown	-0.657092		Unknown/Discarded
ACH-002247	IM9	Unknown		Unknown	-1.02794		Unknown/Discarded
ACH-002249	JHU011	Unknown		Unknown	-0.346307		Unknown/Discarded
ACH-002250	JHU022	Unknown		Unknown	-0.926275		Unknown/Discarded
ACH-002251	JHU029	Unknown		Unknown	-0.557455		Unknown/Discarded
ACH-002252	JIYOYEP2003	Unknown		Unknown	0.564348		Unknown/Discarded
ACH-002253	JSC1	Unknown		Unknown	-1.07318		Unknown/Discarded
ACH-002254	KARPAS1106P	Unknown		Unknown	1.57084		Unknown/Discarded
ACH-002255	KARPAS231	Unknown		Unknown	0.175698		Unknown/Discarded
ACH-002256	KARPAS45	Unknown		Unknown	2.32629		Unknown/Discarded
ACH-002257	KINGS1	Unknown		Unknown	-0.0604482		Unknown/Discarded
ACH-002258	KMOE2	Unknown		Unknown	0.382719		Unknown/Discarded
ACH-002259	KNS81FD	Unknown		Unknown	-0.574339		Unknown/Discarded
ACH-002260	KOSC2	Unknown		Unknown	-0.117086		Unknown/Discarded
ACH-002261	KPNYS	Unknown		Unknown	0.228822		Unknown/Discarded
ACH-002262	KY821	Unknown		Unknown	-0.353272		Unknown/Discarded
ACH-002263	KYSE220	Unknown		Unknown	-0.325813		Unknown/Discarded
ACH-002264	KYSE50	Unknown		Unknown	-1.1632		Unknown/Discarded
ACH-002265	LB771HNC	Unknown		Unknown	-0.772644		Unknown/Discarded
ACH-002266	LB831BLC	Unknown		Unknown	-0.316631		Unknown/Discarded
ACH-002267	LC41	Unknown		Unknown	0.349783		Unknown/Discarded
ACH-002268	LN405	Unknown		Unknown	0.130843		Unknown/Discarded
ACH-002269	LNZTA3WT4	Unknown		Unknown	0.25568		Unknown/Discarded
ACH-002270	MCCAR	Unknown		Unknown	0.0182885		Unknown/Discarded
ACH-002271	MFHINO	Unknown		Unknown	-0.954493		Unknown/Discarded
ACH-002272	MHHPREB1	Unknown		Unknown	0.444388		Unknown/Discarded
ACH-002273	ML2	Unknown		Unknown	0.482002		Unknown/Discarded
ACH-002274	MLMA	Unknown		Unknown	1.4696		Unknown/Discarded
ACH-002275	MN60	Unknown		Unknown	0.513824		Unknown/Discarded
ACH-002276	MYM12	Unknown		Unknown	-0.251161		Unknown/Discarded
ACH-002277	NBTU110	Unknown		Unknown	-0.587545		Unknown/Discarded
ACH-002278	NB10	Unknown		Unknown	0.750768		Unknown/Discarded
ACH-002279	NB12	Unknown		Unknown	-0.630516		Unknown/Discarded
ACH-002280	NB13	Unknown		Unknown	-0.209559		Unknown/Discarded
ACH-002281	NB14	Unknown		Unknown	-0.558439		Unknown/Discarded
ACH-002282	NB17	Unknown		Unknown	-0.519618		Unknown/Discarded
ACH-002283	NB5	Unknown		Unknown	0.0446517		Unknown/Discarded
ACH-002284	NB6	Unknown		Unknown	-0.557571		Unknown/Discarded
ACH-002285	NB7	Unknown		Unknown	1.30989		Unknown/Discarded
ACH-002287	NCIH630	Unknown		Unknown	0.467254		Unknown/Discarded
ACH-002288	NEC8	Unknown		Unknown	1.85779		Unknown/Discarded
ACH-002289	NK92MI	Unknown		Unknown	-1.67837		Unknown/Discarded
ACH-002290	NKM1	Unknown		Unknown	-0.580674		Unknown/Discarded
ACH-002291	NTERA2CLD1	Unknown		Unknown	0.648622		Unknown/Discarded
ACH-002292	OACP4C	Unknown		Unknown	-0.369936		Unknown/Discarded
ACH-002293	P32ISH	Unknown		Unknown	1.51061		Unknown/Discarded
ACH-002294	PCI15A	Unknown		Unknown	-1.2349		Unknown/Discarded
ACH-002295	PCI30	Unknown		Unknown	1.55842		Unknown/Discarded
ACH-002296	PCI38	Unknown		Unknown	-0.599953		Unknown/Discarded
ACH-002297	PCI4B	Unknown		Unknown	-0.272322		Unknown/Discarded
ACH-002298	PCI6A	Unknown		Unknown	-0.08378		Unknown/Discarded
ACH-002299	QIMRWIL	Unknown		Unknown	-0.585298		Unknown/Discarded
ACH-002300	RAMOS2G64C10	Unknown		Unknown	2.20452		Unknown/Discarded
ACH-002301	RF48	Unknown		Unknown	-0.592422		Unknown/Discarded
ACH-002302	RPMI8866	Unknown		Unknown	0.104878		Unknown/Discarded
ACH-002304	SKMG1	Unknown		Unknown	-0.0977967		Unknown/Discarded
ACH-002305	SKN3	Unknown		Unknown	-0.81372		Unknown/Discarded
ACH-002306	STS0421	Unknown		Unknown	-0.282573		Unknown/Discarded
ACH-002307	SUDHL16	Unknown		Unknown	1.55292		Unknown/Discarded
ACH-002308	SUPB8	Unknown		Unknown	1.77047		Unknown/Discarded
ACH-002309	SW684	Unknown		Unknown	1.87706		Unknown/Discarded
ACH-002311	TE12	Unknown		Unknown	-1.00594		Unknown/Discarded
ACH-002312	TGBC24TKB	Unknown		Unknown	-1.09184		Unknown/Discarded
ACH-002313	TK	Unknown		Unknown	1.3815		Unknown/Discarded
ACH-002314	TUR	Unknown		Unknown	1.31088		Unknown/Discarded
ACH-002316	WIL2NS	Unknown		Unknown	0.644273		Unknown/Discarded
ACH-002317	YT	Unknown		Unknown	1.34697		Unknown/Discarded
ACH-002319	184A1	Unknown		Unknown			Unknown/Discarded
ACH-002320	600MPE	Unknown		Unknown			Unknown/Discarded
ACH-002321	HBL100	Unknown		Unknown			Unknown/Discarded
ACH-002322	HCC2185	Unknown		Unknown			Unknown/Discarded
ACH-002323	HCC2688	Unknown		Unknown			Unknown/Discarded
ACH-002324	HCC3153	Unknown		Unknown			Unknown/Discarded
ACH-002325	LY2	Unknown		Unknown			Unknown/Discarded
ACH-002326	MACLS2	Unknown		Unknown			Unknown/Discarded
ACH-002327	MCF12A	Unknown		Unknown			Unknown/Discarded
ACH-002328	MX1	Unknown		Unknown			Unknown/Discarded
ACH-002329	SKBR5	Unknown		Unknown			Unknown/Discarded
ACH-002330	SKBR7	Unknown		Unknown			Unknown/Discarded
ACH-002331	ZR75B	Unknown		Unknown			Unknown/Discarded
ACH-002332	GISTT1	Unknown		Unknown			Unknown/Discarded
ACH-002333	HCC827GR	Unknown		Unknown			Unknown/Discarded
ACH-002334	SS1A	Unknown		Unknown			Unknown/Discarded
ACH-002336	HCET	Unknown		Unknown	-0.82823		Unknown/Discarded
ACH-002337	JHU028	Unknown		Unknown			Unknown/Discarded
ACH-002338	M980513	Unknown		Unknown			Unknown/Discarded
ACH-002339	MOT	Unknown		Unknown	0.816373		Unknown/Discarded
ACH-002340	NBSUSSR	Unknown		Unknown	-1.12598		Unknown/Discarded
ACH-002342	BB30PBL	Unknown		Unknown	0.677578		Unknown/Discarded
ACH-002343	BB49EBV	Unknown		Unknown	0.510494		Unknown/Discarded
ACH-002344	BB65EBV	Unknown		Unknown	0.777006		Unknown/Discarded
ACH-002346	CP50EBV	Unknown		Unknown	1.60243		Unknown/Discarded
ACH-002347	CP66EBV	Unknown		Unknown	1.35341		Unknown/Discarded
ACH-002348	DIPG007	Unknown		Unknown			Unknown/Discarded
ACH-002349	GBM001	Unknown		Unknown			Unknown/Discarded
ACH-002350	HA7EBV	Unknown		Unknown	-0.706393		Unknown/Discarded
ACH-002351	L542	Unknown		Unknown	0.886583		Unknown/Discarded
ACH-002352	LB1047EBV	Unknown		Unknown	0.639681		Unknown/Discarded
ACH-002353	LB2241EBV	Unknown		Unknown	-0.0925285		Unknown/Discarded
ACH-002354	LB2518EBV	Unknown		Unknown	0.0462203		Unknown/Discarded
ACH-002355	LB373EBV	Unknown		Unknown	1.79481		Unknown/Discarded
ACH-002356	LB647PBL	Unknown		Unknown	0.810605		Unknown/Discarded
ACH-002357	LB771PBL	Unknown		Unknown	0.848975		Unknown/Discarded
ACH-002358	LB831EBV	Unknown		Unknown	1.61224		Unknown/Discarded
ACH-002360	MZ1B	Unknown		Unknown	1.18173		Unknown/Discarded
ACH-002361	MZ7B	Unknown		Unknown	0.203741		Unknown/Discarded
ACH-002362	NCIBL128	Unknown		Unknown	-0.293475		Unknown/Discarded
ACH-002363	NCIBL1395	Unknown		Unknown	-0.48102		Unknown/Discarded
ACH-002364	NCIBL1437	Unknown		Unknown	0.221246		Unknown/Discarded
ACH-002365	NCIBL1770	Unknown		Unknown	0.233963		Unknown/Discarded
ACH-002366	NCIBL2009	Unknown		Unknown	0.109054		Unknown/Discarded
ACH-002367	NCIBL2052	Unknown		Unknown	-0.262034		Unknown/Discarded
ACH-002368	NCIBL2087	Unknown		Unknown	-0.804649		Unknown/Discarded
ACH-002369	NCIBL209	Unknown		Unknown	-0.118193		Unknown/Discarded
ACH-002370	NCIBL2122	Unknown		Unknown	-0.598098		Unknown/Discarded
ACH-002371	NCIBL2126	Unknown		Unknown	0.700069		Unknown/Discarded
ACH-002372	NCIBL2171	Unknown		Unknown	0.763449		Unknown/Discarded
ACH-002373	HCC1187BL	Unknown		Unknown			Unknown/Discarded
ACH-002374	HCC1599BL	Unknown		Unknown			Unknown/Discarded
ACH-002375	HCC1937BL	Unknown		Unknown			Unknown/Discarded
ACH-002376	LS1034PBL	Unknown		Unknown			Unknown/Discarded
ACH-002377	HCC38BL	Unknown		Unknown			Unknown/Discarded
ACH-002378	HCC1143BL	Unknown		Unknown			Unknown/Discarded
ACH-002379	J82EBV	Unknown		Unknown			Unknown/Discarded
ACH-002380	COLO829BL	Unknown		Unknown			Unknown/Discarded
ACH-002381	HCC2157BL	Unknown		Unknown			Unknown/Discarded
ACH-002382	HCC1395BL	Unknown		Unknown			Unknown/Discarded
ACH-002383	HCC2218BL	Unknown		Unknown			Unknown/Discarded
ACH-002384	HCC1954BL	Unknown		Unknown			Unknown/Discarded
ACH-002386	M00921	Unknown		Unknown			Unknown/Discarded
ACH-002387	M1203273	Unknown		Unknown			Unknown/Discarded
ACH-002388	MET2B	Unknown		Unknown			Unknown/Discarded
ACH-002389	ACN	Unknown		Unknown	-0.747554		Unknown/Discarded
ACH-002390	MC1010	Unknown		Unknown			Unknown/Discarded
ACH-002391	UDSCC2	Unknown		Unknown			Unknown/Discarded
ACH-002392	SC1	Unknown		Unknown	0.179771		Unknown/Discarded
ACH-002393	CROAP3	Unknown		Unknown			Unknown/Discarded
ACH-002394	GEO	Unknown		Unknown			Unknown/Discarded
ACH-002395	HUH6CLONE5	Unknown		Unknown			Unknown/Discarded
ACH-002396	SARC9371	Unknown		Unknown			Unknown/Discarded
ACH-002397	KMHDASH2	Unknown		Unknown			Unknown/Discarded
ACH-002399	21NT	Unknown		Unknown			Unknown/Discarded
ACH-002460	HT144SKINFV2	Unknown		Unknown			Unknown/Discarded
ACH-002874	A375RPMI	Unknown		Unknown			Unknown/Discarded
ACH-002875	RVH421RPMI	Unknown		Unknown			Unknown/Discarded
ACH-000367	NCIH226	Unknown		Unknown	-0.728876		Unknown/Discarded

## Sheet: S3
DepMap ID	TMM	Cell Line Name	Origin	lineage	lineage_subtype	sex	ATRX	DAXX	STAG2	WRN	SMARCAL1	BRCA2	SLF2	POT1	SP100	HNRNPA1	ASF1A	ASF1B	H3-3A
ACH-000770	ALTputative	P31FUJ	Blood	blood	AML	Male	1	0	0	0	0	0	0	0	1	0	0	0	0
ACH-001647	ALTputative	SHI1	Blood	blood	AML	Male	0	0	0	0	0	0	0	0	1	0	0	0	0
ACH-000960	Telomerase	REH	Blood	blood	ALL	Female	1	0	1	0	0	0	0	0	0	0	0	0	0
ACH-000995	Telomerase	JURKAT	Blood	blood	ALL	Male	0	0	0	0	0	0	0	0	0	1	0	0	0
ACH-001127	Telomerase	MOLT4	Blood	blood	ALL	Male	0	0	0	0	0	0	0	0	0	0	0	0	0
ACH-001738	Telomerase	CCRFCEM	Blood	blood	ALL	Female	0	0	0	0	0	0	0	0	0	0	0	0	0
ACH-000020	Telomerase putative	MHHCALL2	Blood	blood	ALL	Female	0	0	0	0	0	0	0	0	0	0	0	0	0
ACH-000032	Telomerase putative	MHHCALL3	Blood	blood	ALL	Female	0	0	0	0	0	0	0	0	0	0	0	0	0
ACH-000059	Telomerase putative	SUPB15	Blood	blood	ALL	Male	0	0	0	0	0	0	0	0	0	0	0	0	0
ACH-000070	Telomerase putative	697	Blood	blood	ALL	Male	0	0	0	0	0	0	0	0	0	0	0	0	0
ACH-000101	Telomerase putative	KE37	Blood	blood	ALL	Male	0	0	0	0	0	0	0	0	0	0	0	0	0
ACH-000104	Telomerase putative	LOUCY	Blood	blood	ALL	Female	1	0	1	0	0	0	0	0	0	0	0	0	0
ACH-000105	Telomerase putative	ALLSIL	Blood	blood	ALL	Male	0	0	0	0	0	0	0	0	0	0	0	0	0
ACH-000122	Telomerase putative	SUPT11	Blood	blood	ALL	Male	0	0	0	0	0	0	0	0	0	0	0	0	0
ACH-000130	Telomerase putative	NALM19	Blood	blood	ALL	Male	0	0	0	0	0	0	0	0	0	0	0	0	0
ACH-000151	Telomerase putative	JM1	Blood	blood	ALL	Male	0	0	0	0	0	0	0	0	0	0	0	0	0
ACH-000156	Telomerase putative	MHHCALL4	Blood	blood	ALL	Male	0	0	0	0	0	0	0	0	0	0	0	0	0
ACH-000197	Telomerase putative	TALL1	Blood	blood	ALL	Male	0	0	1	0	0	0	0	0	0	0	0	0	0
ACH-000372	Telomerase putative	P12ICHIKAWA	Blood	blood	ALL	Male	0	0	0	0	0	0	0	0	0	0	0	0	0
ACH-000492	Telomerase putative	MUTZ5	Blood	blood	ALL	Male	0	0	0	0	0	0	0	0	0	0	0	0	0
ACH-000519	Telomerase putative	PEER	Blood	blood	ALL	Female	0	0	0	0	0	0	0	0	0	0	0	0	0
ACH-000636	Telomerase putative	RPMI8402	Blood	blood	ALL	Female	0	0	0	0	0	0	0	0	0	0	0	0	0
ACH-000728	Telomerase putative	KASUMI2	Blood	blood	ALL	Male	0	0	0	0	0	0	0	0	0	0	0	0	0
ACH-000782	Telomerase putative	SEM	Blood	blood	ALL	Female	0	0	0	0	0	0	0	0	0	0	0	0	0
ACH-000918	Telomerase putative	MOLT16	Blood	blood	ALL	Female	0	0	0	0	0	0	0	0	0	0	0	0	0
ACH-000922	Telomerase putative	RCHACV	Blood	blood	ALL	Female	0	0	0	0	0	0	0	0	0	0	0	0	0
ACH-000937	Telomerase putative	PF382	Blood	blood	ALL	Female	0	0	0	0	0	0	0	0	0	0	0	0	0
ACH-000938	Telomerase putative	NALM6	Blood	blood	ALL	Male	0	0	0	0	0	0	0	0	0	0	0	0	0
ACH-000942	Telomerase putative	HPBALL	Blood	blood	ALL	Male	0	0	0	0	0	0	0	0	1	0	0	0	0
ACH-000953	Telomerase putative	SUPT1	Blood	blood	ALL	Male	0	1	0	0	0	0	0	0	0	0	0	0	0
ACH-000964	Telomerase putative	MOLT3	Blood	blood	ALL	Male	0	0	0	0	0	0	0	0	0	0	0	0	0
ACH-000981	Telomerase putative	DND41	Blood	blood	ALL	Male	0	0	0	0	0	1	0	0	0	1	0	0	0
ACH-001106	Telomerase putative	KOPN8	Blood	blood	ALL	Female	0	0	0	0	0	0	0	0	0	0	0	0	0
ACH-001669	Telomerase putative	TANOUE	Blood	blood	ALL	Male	0	1	0	0	0	1	0	0	0	0	0	0	0
ACH-001735	Telomerase putative	SEMK2	Blood	blood	ALL	Female	0	0	0	0	0	0	0	0	0	0	0	0	0
ACH-001736	Telomerase putative	HB1119	Blood	blood	ALL		0	0	0	0	0	0	0	0	0	0	0	0	0
ACH-001737	Telomerase putative	HSB2	Blood	blood	ALL	Male	0	0	0	0	0	0	0	0	0	0	0	0	0
ACH-001993	Telomerase putative	NALM16	Blood	blood	ALL	Female	0	0	1	0	0	0	0	0	0	0	0	0	0
ACH-002059	Telomerase putative	P30OHK	Blood	blood	ALL	Female	1	0	1	0	0	0	0	0	0	0	0	0	0
ACH-000874	Telomerase putative	RS411	Blood	blood	ALL	Female	0	0	0	0	0	0	0	0	0	0	0	0	0
ACH-000002	Telomerase	HL60	Blood	blood	AML	Female	1	0	1	0	0	0	0	0	0	0	0	0	0
ACH-000004	Telomerase	HEL	Blood	blood	AML	Male	0	0	0	0	0	0	0	0	0	0	0	0	0
ACH-000406	Telomerase	U937	Blood	blood	AML	Male	0	0	0	0	0	0	0	0	0	0	0	0	0
ACH-000005	Telomerase putative	HEL9217	Blood	blood	AML	Male	0	0	0	0	0	0	0	0	0	0	0	0	0
ACH-000006	Telomerase putative	MONOMAC6	Blood	blood	AML	Male	0	0	0	0	0	0	0	0	0	0	0	0	0
ACH-000034	Telomerase putative	PLB985	Blood	blood	AML	Female	0	0	0	0	0	0	0	0	0	0	0	0	0
ACH-000065	Telomerase putative	OCIAML5	Blood	blood	AML	Male	0	0	0	0	0	0	0	0	0	0	0	0	0
ACH-000080	Telomerase putative	BDCM	Blood	blood	AML	Male	0	0	0	0	0	0	0	0	0	0	0	0	0
ACH-000081	Telomerase putative	GDM1	Blood	blood	AML	Female	0	0	0	0	0	0	0	0	0	0	0	0	0
ACH-000084	Telomerase putative	MUTZ3	Blood	blood	AML	Male	1	0	1	0	0	0	0	0	0	0	0	0	0
ACH-000112	Telomerase putative	SIGM5	Blood	blood	AML	Male	0	0	0	0	0	0	0	0	0	0	0	0	0
ACH-000113	Telomerase putative	OCIAML2	Blood	blood	AML	Male	0	0	0	0	0	0	0	0	0	0	0	0	0
ACH-000146	Telomerase putative	THP1	Blood	blood	AML	Male	0	0	0	0	0	0	0	0	0	0	0	0	0
ACH-000166	Telomerase putative	KASUMI6	Blood	blood	AML	Male	0	0	1	0	0	0	0	0	0	0	0	0	0
ACH-000168	Telomerase putative	NOMO1	Blood	blood	AML	Female	0	0	0	0	0	0	0	0	0	0	0	0	0
ACH-000195	Telomerase putative	2002-09-01	Blood	blood	AML	Female	0	0	0	0	0	0	0	0	0	0	0	0	0
ACH-000198	Telomerase putative	EOL1	Blood	blood	AML	Male	0	0	0	0	0	0	0	0	0	0	0	0	0
ACH-000218	Telomerase putative	PL21	Blood	blood	AML	Male	0	0	0	0	0	0	0	0	0	0	0	0	0
ACH-000263	Telomerase putative	KASUMI1	Blood	blood	AML	Male	0	0	0	0	0	0	0	0	0	0	0	0	0
ACH-000294	Telomerase putative	NB4	Blood	blood	AML	Female	0	0	0	0	0	0	0	0	0	0	0	0	0
ACH-000299	Telomerase putative	HNT34	Blood	blood	AML	Female	0	0	0	0	0	0	0	0	0	0	0	0	0
ACH-000336	Telomerase putative	OCIAML3	Blood	blood	AML	Male	0	0	0	0	0	0	0	0	0	0	0	0	0
ACH-000362	Telomerase putative	MOLM13	Blood	blood	AML	Male	0	0	0	0	0	0	0	0	0	0	0	0	0
ACH-000369	Telomerase putative	MOLM16	Blood	blood	AML	Female	0	0	0	0	0	0	0	0	0	0	0	0	0
ACH-000373	Telomerase putative	SKM1	Blood	blood	AML	Male	0	0	0	0	0	0	0	0	0	0	0	0	0
ACH-000386	Telomerase putative	KG1	Blood	blood	AML	Male	0	0	0	0	0	0	0	0	0	0	0	0	0
ACH-000387	Telomerase putative	TF1	Blood	blood	AML	Male	0	0	0	0	0	0	0	0	0	0	0	0	0
ACH-000439	Telomerase putative	ME1	Blood	blood	AML	Male	0	0	0	0	0	0	0	0	0	0	0	0	0
ACH-000487	Telomerase putative	F36P	Blood	blood	AML	Male	0	0	0	0	0	0	0	0	0	0	0	0	0
ACH-000498	Telomerase putative	KO52	Blood	blood	AML	Male	0	0	1	0	0	0	0	0	0	0	0	0	0
ACH-000557	Telomerase putative	AML193	Blood	blood	AML	Female	0	0	0	0	0	0	0	0	0	0	0	0	0
ACH-000602	Telomerase putative	M07E	Blood	blood	AML	Female	0	0	0	0	0	0	0	0	0	0	0	0	0
ACH-000641	Telomerase putative	CMK	Blood	blood	AML	Male	0	0	0	0	0	1	0	0	0	0	0	0	0
ACH-000751	Telomerase putative	OCIM1	Blood	blood	AML		0	0	0	0	0	0	0	0	0	0	0	0	0
ACH-001036	Telomerase putative	CMK115	Blood	blood	AML	Male	0	0	0	0	0	1	0	0	0	0	0	0	0
ACH-001129	Telomerase putative	MONOMAC1	Blood	blood	AML	Male	0	0	0	0	0	0	0	0	0	0	0	0	0
ACH-001574	Telomerase putative	MOLM14	Blood	blood	AML	Male	0	0	0	0	0	0	0	0	0	0	0	0	0
ACH-001577	Telomerase putative	MUTZ8	Blood	blood	AML	Female	0	0	0	0	0	0	0	0	0	0	0	0	0
ACH-001613	Telomerase putative	OCIAML4	Blood	blood	AML	Female	0	0	0	0	0	0	0	0	0	0	0	0	0
ACH-001618	Telomerase putative	OCIM2	Blood	blood	AML		0	0	0	0	0	0	0	0	0	0	0	0	0
ACH-001656	Telomerase putative	SKNO1	Blood	blood	AML	Male	0	0	0	0	0	0	0	0	0	0	0	0	0
ACH-000045	Telomerase putative	MV411	Blood	blood	AML	Male	0	0	0	0	0	0	0	0	0	0	0	0	0
ACH-000346	Telomerase putative	JVM3	Blood	blood	CLL	Male	0	0	0	0	0	0	0	0	0	0	0	0	0
ACH-000405	Telomerase putative	MEC1	Blood	blood	CLL	Male	0	0	0	0	0	0	0	0	0	0	0	0	0
ACH-001634	Telomerase putative	PGA1	Blood	blood	CLL	Male	0	0	0	0	0	0	0	0	0	0	0	0	0
ACH-001707	Telomerase putative	WAOSEL	Blood	blood	CLL	Male	0	0	0	0	0	0	0	0	0	0	0	0	0
ACH-000551	Telomerase	K562	Blood	blood	CML	Female	0	0	0	0	0	0	0	0	0	0	0	0	0
ACH-000072	Telomerase putative	MEG01	Blood	blood	CML	Male	0	0	0	0	0	0	0	0	0	0	0	0	0
ACH-000074	Telomerase putative	KU812	Blood	blood	CML	Male	0	0	0	0	0	0	0	0	0	0	0	0	0
ACH-000076	Telomerase putative	NCO2	Blood	blood	CML	Female	0	0	0	0	0	0	0	0	0	0	0	0	0
ACH-000241	Telomerase putative	JK1	Blood	blood	CML	Male	0	0	0	0	0	0	0	0	0	0	0	0	0
ACH-000295	Telomerase putative	EM2	Blood	blood	CML	Female	1	0	1	0	0	0	0	0	0	0	0	0	0
ACH-000301	Telomerase putative	LAMA84	Blood	blood	CML	Female	0	0	0	0	0	0	0	0	0	0	0	0	0
ACH-000321	Telomerase putative	MOLM6	Blood	blood	CML	Male	0	0	0	0	0	0	0	0	0	0	0	0	0
ACH-000326	Telomerase putative	JURLMK1	Blood	blood	CML	Male	0	0	0	0	0	0	0	0	0	0	0	0	0
ACH-000432	Telomerase putative	BV173	Blood	blood	CML	Male	0	0	0	1	0	0	0	0	0	0	0	0	0
ACH-000462	Telomerase putative	NALM1	Blood	blood	CML	Female	0	0	0	0	0	0	0	0	0	0	0	0	0
ACH-000604	Telomerase putative	KYO1	Blood	blood	CML	Male	0	0	0	0	0	0	0	0	0	1	0	0	0
ACH-000920	Telomerase putative	CMLT1	Blood	blood	CML	Female	0	0	0	0	0	0	0	0	0	0	0	0	0
ACH-000983	Telomerase putative	KCL22	Blood	blood	CML	Female	0	0	0	0	0	1	0	0	0	0	0	0	0
ACH-001573	Telomerase putative	MOLM1	Blood	blood	CML	Male	0	0	0	0	0	0	0	0	0	0	0	0	0
ACH-002061	Telomerase putative	P2URK562	Blood	blood	CML	Female	0	0	0	0	0	0	0	0	0	0	0	0	0
ACH-001484	Telomerase putative	CI	Blood	blood	unspecified_leukemia	Female	0	0	0	0	0	0	0	0	0	0	0	0	0
ACH-001485	Telomerase putative	CII	Blood	blood	unspecified_leukemia	Female	0	0	0	0	0	0	0	0	0	0	0	0	0
ACH-001520	Telomerase putative	HG3	Blood	blood	unspecified_leukemia	Male	0	0	0	0	0	0	0	0	0	0	0	0	0
ACH-000206	Telomerase putative	C8166	Blood	lymphocyte	ATL	Male	0	0	0	0	0	0	0	0	0	0	0	0	0
ACH-000069	Telomerase putative	HS611T	Blood	lymphocyte	hodgkin_lymphoma	Female	0	0	0	0	0	0	0	0	0	0	0	0	0
ACH-000267	Telomerase putative	HDLM2	Blood	lymphocyte	hodgkin_lymphoma	Male	0	0	0	0	0	0	0	0	0	0	0	0	0
ACH-000702	Telomerase putative	L1236	Blood	lymphocyte	hodgkin_lymphoma	Male	0	0	0	0	0	0	0	0	0	0	0	0	0
ACH-000754	Telomerase putative	L428	Blood	lymphocyte	hodgkin_lymphoma	Female	0	0	0	0	0	0	0	0	0	0	0	0	0
ACH-000806	Telomerase putative	L540	Blood	lymphocyte	hodgkin_lymphoma	Female	0	0	0	0	0	0	0	0	0	0	0	0	0
ACH-000815	Telomerase putative	KMH2	Blood	lymphocyte	hodgkin_lymphoma	Male	0	0	0	0	0	0	0	1	0	0	0	0	0
ACH-001685	Telomerase putative	UHO1	Blood	lymphocyte	hodgkin_lymphoma	Male	0	0	0	0	0	0	0	0	0	0	0	0	0
ACH-000038	Telomerase putative	EHEB	Blood	lymphocyte	lymphoma_unspecified	Female	1	0	1	0	0	0	0	0	0	0	0	0	0
ACH-000612	Telomerase putative	HUT102	Blood	lymphocyte	lymphoma_unspecified	Male	0	0	0	0	0	0	0	0	0	0	0	0	0
ACH-001057	Telomerase putative	DERL2	Blood	lymphocyte	lymphoma_unspecified	Male	0	0	0	0	0	0	0	0	0	0	0	0	0
ACH-001060	Telomerase putative	DL40	Blood	lymphocyte	lymphoma_unspecified	Female	0	0	0	0	0	0	0	0	0	0	0	0	0
ACH-001068	Telomerase putative	FEPD	Blood	lymphocyte	lymphoma_unspecified	Female	0	0	0	0	0	0	0	0	0	0	0	0	0
ACH-001097	Telomerase putative	KARPAS384	Blood	lymphocyte	lymphoma_unspecified	Male	0	0	0	0	0	0	0	0	0	0	0	0	0
ACH-001100	Telomerase putative	KHYG	Blood	lymphocyte	lymphoma_unspecified	Female	0	0	0	0	0	0	0	0	0	0	0	0	0
ACH-001111	Telomerase putative	L82	Blood	lymphocyte	lymphoma_unspecified	Female	0	0	1	0	0	0	0	0	0	0	0	0	0
ACH-001119	Telomerase putative	MAC2A	Blood	lymphocyte	lymphoma_unspecified	Male	0	0	0	0	0	0	0	0	0	0	0	0	0
ACH-001132	Telomerase putative	MTA	Blood	lymphocyte	lymphoma_unspecified	Female	0	0	0	0	0	0	0	0	0	0	0	0	0
ACH-001134	Telomerase putative	MYLA	Blood	lymphocyte	lymphoma_unspecified	Male	0	0	0	0	0	0	0	0	0	0	0	0	0
ACH-001147	Telomerase putative	OCILY12	Blood	lymphocyte	lymphoma_unspecified	Male	0	0	0	0	0	0	0	0	0	0	0	0	0
ACH-001148	Telomerase putative	OCILY132	Blood	lymphocyte	lymphoma_unspecified	Female	0	0	0	0	0	0	0	0	0	0	0	0	0
ACH-001197	Telomerase putative	SMZ1	Blood	lymphocyte	lymphoma_unspecified	Male	0	0	0	0	0	0	0	0	0	0	0	0	0
ACH-001638	Telomerase putative	RCK8	Blood	lymphocyte	lymphoma_unspecified	Male	0	0	0	0	0	0	0	0	0	0	0	0	0
ACH-001677	Telomerase putative	U2904	Blood	lymphocyte	lymphoma_unspecified	Male	0	0	0	0	0	0	0	0	0	0	0	0	0
ACH-001709	Telomerase putative	WSUNHL	Blood	lymphocyte	lymphoma_unspecified	Female	0	0	0	0	0	0	0	0	0	1	0	0	0
ACH-002062	Telomerase putative	SLVL	Blood	lymphocyte	lymphoma_unspecified	Female	0	0	0	0	0	0	0	0	0	0	0	0	0
ACH-000654	Telomerase	RAJI	Blood	lymphocyte	non_hodgkin_lymphoma	Male	0	0	0	0	0	0	0	0	0	0	0	0	0
ACH-000786	Telomerase	DAUDI	Blood	lymphocyte	non_hodgkin_lymphoma	Male	0	0	0	0	0	0	0	0	0	0	0	0	0
ACH-000944	Telomerase	NAMALWA	Blood	lymphocyte	non_hodgkin_lymphoma	Female	0	0	0	0	0	0	0	0	0	0	0	0	0
ACH-001636	Telomerase	RAMOS	Blood	lymphocyte	non_hodgkin_lymphoma	Male	0	0	0	0	0	0	0	0	0	0	0	0	0
ACH-001642	Telomerase	SCC3	Blood	lymphocyte	non_hodgkin_lymphoma	Female	0	0	0	0	0	0	0	0	0	0	0	0	0
ACH-000053	Telomerase putative	KARPAS299	Blood	lymphocyte	non_hodgkin_lymphoma	Male	0	0	0	0	0	0	0	0	0	0	0	0	0
ACH-000056	Telomerase putative	DOHH2	Blood	lymphocyte	non_hodgkin_lymphoma	Male	0	0	0	0	0	0	0	0	0	0	0	0	0
ACH-000061	Telomerase putative	HH	Blood	lymphocyte	non_hodgkin_lymphoma	Male	0	0	0	0	0	0	0	0	0	0	0	0	0
ACH-000068	Telomerase putative	REC1	Blood	lymphocyte	non_hodgkin_lymphoma	Male	0	0	0	0	0	0	0	0	0	0	0	0	0
ACH-000073	Telomerase putative	GRANTA519	Blood	lymphocyte	non_hodgkin_lymphoma	Female	0	0	0	0	0	0	0	0	0	0	0	0	0
ACH-000077	Telomerase putative	MJ	Blood	lymphocyte	non_hodgkin_lymphoma	Male	0	0	0	0	0	0	0	0	0	0	0	0	0
ACH-000106	Telomerase putative	JVM2	Blood	lymphocyte	non_hodgkin_lymphoma	Female	0	0	0	0	0	0	0	0	0	0	0	0	0
ACH-000124	Telomerase putative	OCILY19	Blood	lymphocyte	non_hodgkin_lymphoma	Female	0	0	0	0	0	0	0	0	0	0	0	0	0
ACH-000140	Telomerase putative	PFEIFFER	Blood	lymphocyte	non_hodgkin_lymphoma	Male	0	0	0	0	0	0	0	0	0	0	0	0	0
ACH-000157	Telomerase putative	A4FUK	Blood	lymphocyte	non_hodgkin_lymphoma	Female	0	0	0	0	0	0	0	0	0	0	0	0	0
ACH-000158	Telomerase putative	OCILY3	Blood	lymphocyte	non_hodgkin_lymphoma	Male	0	0	0	0	0	0	0	0	0	0	0	0	0
ACH-000162	Telomerase putative	GA10	Blood	lymphocyte	non_hodgkin_lymphoma	Male	0	0	0	0	0	0	0	0	0	0	0	0	0
ACH-000220	Telomerase putative	MINO	Blood	lymphocyte	non_hodgkin_lymphoma	Male	0	0	0	0	0	0	0	0	1	0	0	0	0
ACH-000226	Telomerase putative	SUPM2	Blood	lymphocyte	non_hodgkin_lymphoma	Female	0	0	0	0	0	0	0	0	0	0	0	0	0
ACH-000233	Telomerase putative	DEL	Blood	lymphocyte	non_hodgkin_lymphoma	Male	0	0	1	0	0	0	0	0	0	0	0	0	0
ACH-000245	Telomerase putative	BL41	Blood	lymphocyte	non_hodgkin_lymphoma	Male	0	0	0	0	0	0	0	0	0	0	0	0	0
ACH-000271	Telomerase putative	SUDHL10	Blood	lymphocyte	non_hodgkin_lymphoma	Male	0	0	0	0	0	0	0	0	0	0	0	0	0
ACH-000285	Telomerase putative	TOLEDO	Blood	lymphocyte	non_hodgkin_lymphoma	Female	0	0	0	0	0	0	0	0	0	0	0	0	0
ACH-000287	Telomerase putative	NUDUL1	Blood	lymphocyte	non_hodgkin_lymphoma	Male	0	0	0	0	0	0	0	0	0	0	0	0	0
ACH-000315	Telomerase putative	KARPAS422	Blood	lymphocyte	non_hodgkin_lymphoma	Female	0	0	0	0	0	0	0	0	0	0	0	0	0
ACH-000334	Telomerase putative	DB	Blood	lymphocyte	non_hodgkin_lymphoma	Male	0	0	0	0	0	0	0	0	0	0	0	0	0
ACH-000338	Telomerase putative	SR786	Blood	lymphocyte	non_hodgkin_lymphoma	Male	0	0	0	0	0	0	0	0	0	0	0	0	0
ACH-000357	Telomerase putative	JEKO1	Blood	lymphocyte	non_hodgkin_lymphoma	Female	0	0	0	0	0	0	0	0	1	0	0	0	0
ACH-000365	Telomerase putative	SUDHL4	Blood	lymphocyte	non_hodgkin_lymphoma	Male	0	0	0	0	0	0	0	0	0	0	0	0	0
ACH-000371	Telomerase putative	RL	Blood	lymphocyte	non_hodgkin_lymphoma	Male	0	0	0	0	0	0	0	0	0	0	0	0	0
ACH-000388	Telomerase putative	NUDHL1	Blood	lymphocyte	non_hodgkin_lymphoma	Male	0	0	0	0	0	0	0	0	0	0	0	0	0
ACH-000398	Telomerase putative	RI1	Blood	lymphocyte	non_hodgkin_lymphoma	Female	0	0	1	0	0	0	0	0	0	0	0	0	0
ACH-000402	Telomerase putative	BL70	Blood	lymphocyte	non_hodgkin_lymphoma	Male	0	0	0	0	0	0	0	0	0	0	0	0	0
ACH-000440	Telomerase putative	CA46	Blood	lymphocyte	non_hodgkin_lymphoma	Male	0	0	0	0	0	0	0	0	0	0	0	0	0
ACH-000509	Telomerase putative	HUT78	Blood	lymphocyte	non_hodgkin_lymphoma	Male	0	0	0	0	0	0	0	0	0	0	0	0	0
ACH-000534	Telomerase putative	WSUDLCL2	Blood	lymphocyte	non_hodgkin_lymphoma	Male	0	0	0	0	0	0	0	0	0	0	0	0	0
ACH-000567	Telomerase putative	ST486	Blood	lymphocyte	non_hodgkin_lymphoma	Female	0	0	0	0	0	0	0	0	0	0	0	0	0
ACH-000583	Telomerase putative	MC116	Blood	lymphocyte	non_hodgkin_lymphoma	Male	0	0	0	0	0	0	0	0	0	0	0	0	0
ACH-000611	Telomerase putative	SUDHL6	Blood	lymphocyte	non_hodgkin_lymphoma	Male	0	0	0	0	0	0	0	0	0	0	0	0	0
ACH-000656	Telomerase putative	SUDHL8	Blood	lymphocyte	non_hodgkin_lymphoma	Male	0	0	0	0	0	0	0	0	0	0	0	0	0
ACH-000660	Telomerase putative	SUDHL5	Blood	lymphocyte	non_hodgkin_lymphoma	Female	0	0	0	0	0	0	0	0	0	0	0	0	0
ACH-000664	Telomerase putative	SUDHL1	Blood	lymphocyte	non_hodgkin_lymphoma	Male	0	0	0	0	0	0	0	0	0	0	0	0	0
ACH-000687	Telomerase putative	CI1	Blood	lymphocyte	non_hodgkin_lymphoma	Female	0	0	0	0	0	0	0	0	0	0	0	0	0
ACH-000697	Telomerase putative	A3KAW	Blood	lymphocyte	non_hodgkin_lymphoma	Female	0	0	0	0	0	0	0	0	0	0	0	0	0
ACH-000707	Telomerase putative	P3HR1	Blood	lymphocyte	non_hodgkin_lymphoma	Male	0	0	0	0	0	0	0	0	0	0	0	0	0
ACH-000773	Telomerase putative	KIJK	Blood	lymphocyte	non_hodgkin_lymphoma	Male	0	0	1	0	0	0	0	0	0	0	0	0	0
ACH-000877	Telomerase putative	EB1	Blood	lymphocyte	non_hodgkin_lymphoma	Female	0	0	0	0	0	0	0	0	0	0	0	0	0
ACH-000914	Telomerase putative	HT	Blood	lymphocyte	non_hodgkin_lymphoma	Male	0	0	0	0	0	0	0	0	0	0	0	0	0
ACH-000923	Telomerase putative	BCP1	Blood	lymphocyte	non_hodgkin_lymphoma	Male	0	0	0	0	0	0	0	0	0	0	0	0	0
ACH-001450	Telomerase putative	BLUE1	Blood	lymphocyte	non_hodgkin_lymphoma	Male	0	0	0	0	0	0	0	0	0	0	0	0	0
ACH-001498	Telomerase putative	FARAGE	Blood	lymphocyte	non_hodgkin_lymphoma	Female	0	0	0	0	0	0	0	0	1	0	0	0	0
ACH-001533	Telomerase putative	KARPAS1718	Blood	lymphocyte	non_hodgkin_lymphoma	Male	0	0	0	0	0	0	0	0	0	0	0	0	0
ACH-001539	Telomerase putative	KML1	Blood	lymphocyte	non_hodgkin_lymphoma	Female	0	0	0	0	0	0	0	0	0	1	0	0	0
ACH-001616	Telomerase putative	OCILY18	Blood	lymphocyte	non_hodgkin_lymphoma	Male	0	0	0	0	0	0	0	0	0	0	0	0	0
ACH-001617	Telomerase putative	OCILY7	Blood	lymphocyte	non_hodgkin_lymphoma	Male	0	0	0	0	0	0	0	0	0	0	0	0	0
ACH-001703	Telomerase putative	VAL	Blood	lymphocyte	non_hodgkin_lymphoma	Female	0	0	0	0	0	0	0	0	0	0	0	0	0
ACH-002055	Telomerase putative	TL1	Blood	lymphocyte	non_hodgkin_lymphoma	Male	0	0	0	0	0	0	0	0	0	0	0	0	0
ACH-000817	Telomerase	RPMI8226	Blood	plasma_cell	multiple_myeloma	Male	0	0	0	0	0	0	0	0	0	0	0	0	0
ACH-000024	Telomerase putative	OPM2	Blood	plasma_cell	multiple_myeloma	Female	0	0	0	0	0	0	0	0	0	0	0	0	0
ACH-000050	Telomerase putative	NCIH929	Blood	plasma_cell	multiple_myeloma	Female	0	0	0	0	0	0	0	0	0	0	0	0	0
ACH-000057	Telomerase putative	OPM1	Blood	plasma_cell	multiple_myeloma	Female	0	0	0	0	0	0	0	0	0	0	0	0	0
ACH-000167	Telomerase putative	KE97	Blood	plasma_cell	multiple_myeloma	Male	0	0	0	0	0	0	0	0	0	0	0	0	0
ACH-000183	Telomerase putative	L363	Blood	plasma_cell	multiple_myeloma	Female	1	0	0	0	0	0	0	0	0	0	0	0	0
ACH-000193	Telomerase putative	KARPAS620	Blood	plasma_cell	multiple_myeloma	Female	0	0	0	0	0	0	0	0	0	0	0	0	0
ACH-000204	Telomerase putative	LP1	Blood	plasma_cell	multiple_myeloma	Female	0	0	0	0	0	0	0	0	0	0	0	0	0
ACH-000363	Telomerase putative	SKMM2	Blood	plasma_cell	multiple_myeloma	Male	0	0	0	1	0	0	0	0	0	0	0	0	0
ACH-000380	Telomerase putative	KMS12BM	Blood	plasma_cell	multiple_myeloma	Female	0	0	0	0	0	0	0	0	0	0	0	0	0
ACH-000419	Telomerase putative	KMS28BM	Blood	plasma_cell	multiple_myeloma	Female	0	0	0	0	0	0	0	0	0	0	0	0	0
ACH-000436	Telomerase putative	OCIMY7	Blood	plasma_cell	multiple_myeloma	Male	0	0	0	0	0	0	0	0	0	1	0	0	0
ACH-000453	Telomerase putative	MOLP2	Blood	plasma_cell	multiple_myeloma	Male	0	0	0	0	0	0	0	0	0	0	0	0	0
ACH-000512	Telomerase putative	INA6	Blood	plasma_cell	multiple_myeloma	Male	0	0	0	0	0	0	0	0	0	0	0	0	0
ACH-000541	Telomerase putative	KMS34	Blood	plasma_cell	multiple_myeloma	Female	0	0	0	0	0	0	0	0	0	0	0	0	0
ACH-000564	Telomerase putative	KHM1B	Blood	plasma_cell	multiple_myeloma	Male	0	0	0	0	0	0	0	0	0	0	0	0	0
ACH-000576	Telomerase putative	KMS27	Blood	plasma_cell	multiple_myeloma	Male	0	0	0	0	0	0	0	0	0	0	0	0	0
ACH-000588	Telomerase putative	KMS26	Blood	plasma_cell	multiple_myeloma	Male	0	0	0	0	0	0	0	0	0	0	0	0	0
ACH-000598	Telomerase putative	KMS21BM	Blood	plasma_cell	multiple_myeloma	Male	0	0	0	0	0	0	0	0	0	0	0	0	0
ACH-000626	Telomerase putative	U266B1	Blood	plasma_cell	multiple_myeloma	Male	0	0	0	0	0	0	0	0	0	1	0	0	0
ACH-000653	Telomerase putative	JJN3	Blood	plasma_cell	multiple_myeloma	Female	1	0	1	0	0	0	0	0	0	0	0	0	0
ACH-000714	Telomerase putative	KMS11	Blood	plasma_cell	multiple_myeloma	Female	0	0	0	0	0	0	0	0	0	0	0	0	0
ACH-000745	Telomerase putative	MOLP8	Blood	plasma_cell	multiple_myeloma	Male	0	0	0	0	0	0	0	0	0	0	0	0	0
ACH-000763	Telomerase putative	MM1S	Blood	plasma_cell	multiple_myeloma	Female	0	0	0	0	0	0	0	0	0	0	0	0	0
ACH-000821	Telomerase putative	EJM	Blood	plasma_cell	multiple_myeloma	Female	1	0	0	0	0	0	0	0	0	0	0	0	0
ACH-000829	Telomerase putative	HUNS1	Blood	plasma_cell	multiple_myeloma	Male	0	0	0	0	0	0	0	0	0	0	0	0	0
ACH-000838	Telomerase putative	AMO1	Blood	plasma_cell	multiple_myeloma	Female	0	0	0	0	0	0	0	0	0	0	0	0	0
ACH-000854	Telomerase putative	OCIMY5	Blood	plasma_cell	multiple_myeloma	Male	0	0	0	0	0	0	0	0	0	0	0	0	0
ACH-000889	Telomerase putative	KMM1	Blood	plasma_cell	multiple_myeloma	Male	0	0	0	0	0	0	0	0	0	0	0	0	0
ACH-001541	Telomerase putative	KMS28PE	Blood	plasma_cell	multiple_myeloma	Female	0	0	0	0	0	0	0	0	0	0	0	0	0
ACH-000190	Telomerase putative	HDMYZ	Blood	unknown		Male	0	0	0	0	0	0	0	0	0	0	0	0	0
ACH-001536	ALTputative	KKU100	Epithelial	bile_duct	cholangiocarcinoma	Female	0	0	0	0	0	0	0	0	0	0	0	0	0
ACH-001834	ALTputative	ICC10	Epithelial	bile_duct	cholangiocarcinoma		0	0	0	0	0	0	0	0	0	0	0	0	0
ACH-001842	ALTputative	ICC2	Epithelial	bile_duct	cholangiocarcinoma	Female	0	0	0	1	0	0	0	1	0	0	0	0	0
ACH-001997	ALTputative	ECC2	Epithelial	bile_duct	cholangiocarcinoma	Male	0	0	0	1	0	0	0	0	0	0	0	0	0
ACH-001395	ALTputative	SUM44PE	Epithelial	breast	breast_carcinoma	Female	0	0	0	0	0	0	0	0	1	0	0	0	0
ACH-000277	ALTputative	HCC1419	Epithelial	breast	breast_ductal_carcinoma	Female	0	0	0	0	0	1	0	0	0	0	0	0	0
ACH-001389	ALTputative	SUM1315MO2	Epithelial	breast	breast_ductal_carcinoma	Female	1	0	0	0	0	0	0	0	0	0	0	0	0
ACH-001454	ALTputative	C10	Epithelial	colorectal	colorectal_adenocarcinoma	Male	0	0	0	0	0	1	0	0	0	0	0	0	0
ACH-002023	ALTputative	TGBC18TKB	Epithelial	colorectal	colorectal_adenocarcinoma	Female	0	0	0	0	0	0	0	0	0	0	0	0	0
ACH-000777	ALTputative	KYSE30	Epithelial	esophagus	esophagus_squamous	Male	0	0	0	0	0	0	0	1	0	0	0	0	0
ACH-000616	ALTputative	HS746T	Epithelial	gastric	gastric_adenocarcinoma	Male	0	0	0	0	0	0	0	0	0	0	0	0	0
ACH-001687	ALTputative	UMRC3	Epithelial	kidney			0	0	0	0	0	0	0	0	0	0	0	0	0
ACH-001555	ALTputative	MERO14	Epithelial	lung	mesothelioma	Male	0	0	0	0	0	0	0	0	0	0	0	0	0
ACH-001992	ALTputative	ONE58	Epithelial	lung	mesothelioma	Male	0	0	0	0	0	0	0	0	0	0	0	0	0
ACH-000309	ALT	SKLU1	Epithelial	lung	NSCLC	Female	0	0	0	0	0	0	0	0	0	0	0	0	0
ACH-000442	ALTputative	RERFLCSQ1	Epithelial	lung	NSCLC	Female	1	0	0	0	0	0	0	0	0	0	0	0	0
ACH-002101	ALTputative	EMCBAC1	Epithelial	lung	NSCLC	Male	0	0	0	0	0	0	0	0	0	0	0	0	0
ACH-000520	ALTputative	59M	Epithelial	ovary	ovary_adenocarcinoma	Female	1	0	1	0	0	0	0	0	0	0	0	0	0
ACH-000663	ALTputative	OVTOKO	Epithelial	ovary	ovary_adenocarcinoma	Female	0	0	0	0	0	1	0	0	0	0	0	0	0
ACH-000688	ALTputative	OV7	Epithelial	ovary	ovary_adenocarcinoma	Female	0	0	0	0	0	0	1	0	0	0	0	0	0
ACH-000213	ALTputative	HUPT4	Epithelial	pancreas	exocrine	Male	0	0	0	1	0	0	0	0	0	0	0	0	0
ACH-000517	ALTputative	SNU410	Epithelial	pancreas	exocrine	Male	0	0	0	1	0	0	0	0	0	0	0	0	0
ACH-001382	ALTputative	PACADD188	Epithelial	pancreas	exocrine	Female	0	0	0	0	0	0	0	0	0	0	0	0	1
ACH-002672	ALTputative	MAPACHS77	Epithelial	pancreas		Male	0	0	0	0	0	0	0	0	0	0	0	0	0
ACH-001521	ALTputative	HKA1	Epithelial	skin	skin_squamous	Female	0	0	0	0	0	0	0	0	0	0	0	0	0
ACH-001524	ALTputative	HSC5	Epithelial	skin	skin_squamous	Male	0	0	0	0	0	0	0	0	1	0	0	0	0
ACH-000771	ALTputative	BICR56	Epithelial	upper_aerodigestive	upper_aerodigestive_squamous	Female	0	0	0	1	0	0	0	0	0	0	0	0	0
ACH-000794	ALTputative	BICR22	Epithelial	upper_aerodigestive	upper_aerodigestive_squamous	Male	0	0	0	1	0	0	0	0	0	0	0	0	0
ACH-000173	ALTputative	JHUEM3	Epithelial	uterus	endometrial_adenocarcinoma	Female	0	0	0	1	0	0	0	0	0	0	0	0	0
ACH-000182	Telomerase putative	SNU869	Epithelial	bile_duct	cholangiocarcinoma		0	0	0	0	0	0	0	0	0	0	0	0	0
ACH-000209	Telomerase putative	SNU1079	Epithelial	bile_duct	cholangiocarcinoma	Male	0	0	0	0	0	0	0	0	0	0	0	0	0
ACH-000268	Telomerase putative	SNU245	Epithelial	bile_duct	cholangiocarcinoma		0	0	0	0	0	0	0	0	0	0	0	0	0
ACH-000377	Telomerase putative	SNU478	Epithelial	bile_duct	cholangiocarcinoma		0	0	0	0	0	0	0	0	0	0	0	0	0
ACH-000461	Telomerase putative	SNU1196	Epithelial	bile_duct	cholangiocarcinoma		0	0	0	0	0	0	0	0	0	0	0	0	0
ACH-000808	Telomerase putative	HUH28	Epithelial	bile_duct	cholangiocarcinoma	Female	0	0	0	0	0	0	0	0	0	0	0	0	0
ACH-000976	Telomerase putative	HUCCT1	Epithelial	bile_duct	cholangiocarcinoma	Male	0	0	0	0	0	0	0	0	0	0	0	0	0
ACH-001494	Telomerase putative	EGI1	Epithelial	bile_duct	cholangiocarcinoma	Male	0	0	0	0	0	0	0	0	0	0	0	0	0
ACH-001538	Telomerase putative	KKU213	Epithelial	bile_duct	cholangiocarcinoma	Male	0	0	0	1	0	0	0	0	0	0	0	0	0
ACH-001673	Telomerase putative	TFK1	Epithelial	bile_duct	cholangiocarcinoma	Male	0	0	0	0	0	0	0	0	0	0	0	0	0
ACH-001838	Telomerase putative	ICC12	Epithelial	bile_duct	cholangiocarcinoma		0	0	0	0	0	0	0	0	0	0	0	0	0
ACH-001839	Telomerase putative	ICC137	Epithelial	bile_duct	cholangiocarcinoma		0	0	0	0	0	0	0	0	0	0	0	0	0
ACH-001841	Telomerase putative	ICC15	Epithelial	bile_duct	cholangiocarcinoma	Male	0	0	0	0	0	1	0	0	0	0	0	0	0
ACH-001843	Telomerase putative	ICC3	Epithelial	bile_duct	cholangiocarcinoma		0	0	0	0	0	0	0	0	0	0	0	0	0
ACH-001844	Telomerase putative	ICC4	Epithelial	bile_duct	cholangiocarcinoma	Male	0	0	0	0	0	0	0	0	0	0	0	0	0
ACH-001845	Telomerase putative	ICC5	Epithelial	bile_duct	cholangiocarcinoma	Male	0	0	0	0	0	0	0	0	0	0	0	0	0
ACH-001846	Telomerase putative	ICC6	Epithelial	bile_duct	cholangiocarcinoma		0	0	0	0	0	0	0	0	0	0	0	0	0
ACH-001848	Telomerase putative	ICC8	Epithelial	bile_duct	cholangiocarcinoma	Male	0	0	0	0	0	0	0	0	0	0	0	0	0
ACH-001849	Telomerase putative	ICC9	Epithelial	bile_duct	cholangiocarcinoma		0	0	0	0	0	0	0	0	0	0	0	0	0
ACH-001852	Telomerase putative	HKGZCC	Epithelial	bile_duct	cholangiocarcinoma	Male	0	0	0	0	0	0	0	0	0	0	0	0	0
ACH-001853	Telomerase putative	KMCH1	Epithelial	bile_duct	cholangiocarcinoma	Male	0	0	1	0	0	0	0	0	0	0	0	0	0
ACH-001856	Telomerase putative	RBE	Epithelial	bile_duct	cholangiocarcinoma	Female	0	0	0	0	0	0	0	0	0	0	0	0	0
ACH-001857	Telomerase putative	SG231	Epithelial	bile_duct	cholangiocarcinoma	Male	0	0	0	0	0	0	0	0	0	0	0	0	0
ACH-001858	Telomerase putative	SSP25	Epithelial	bile_duct	cholangiocarcinoma	Female	0	0	0	0	0	0	0	0	0	0	0	0	0
ACH-001862	Telomerase putative	TGBC52TKB	Epithelial	bile_duct	cholangiocarcinoma	Male	0	0	0	0	0	0	0	0	0	0	0	0	0
ACH-001863	Telomerase putative	TKKK	Epithelial	bile_duct	cholangiocarcinoma	Male	0	0	0	0	0	0	0	0	0	0	0	0	0
ACH-001864	Telomerase putative	YSCCC	Epithelial	bile_duct	cholangiocarcinoma	Female	0	0	0	0	0	0	0	0	0	0	0	0	0
ACH-001959	Telomerase putative	CCLP1	Epithelial	bile_duct	cholangiocarcinoma	Male	0	0	0	0	0	0	0	0	0	0	0	0	0
ACH-001960	Telomerase putative	CCSW1	Epithelial	bile_duct	cholangiocarcinoma	Female	0	0	0	0	0	0	0	0	0	0	0	0	0
ACH-000141	Telomerase putative	SNU308	Epithelial	bile_duct	gallbladder_adenocarcinoma		0	0	0	0	0	0	0	0	0	0	0	0	0
ACH-001607	Telomerase putative	NOZ	Epithelial	bile_duct	gallbladder_adenocarcinoma	Female	0	0	0	0	0	1	0	0	0	0	0	0	0
ACH-001619	Telomerase putative	OCUG1	Epithelial	bile_duct	gallbladder_adenocarcinoma	Male	0	0	0	0	0	0	0	0	0	0	0	0	0
ACH-001850	Telomerase putative	G415	Epithelial	bile_duct	gallbladder_adenocarcinoma	Male	0	0	0	0	0	0	0	0	0	0	0	0	0
ACH-001861	Telomerase putative	TGBC1TKB	Epithelial	bile_duct	gallbladder_adenocarcinoma	Female	0	0	0	0	0	0	0	0	0	0	0	0	0
ACH-001961	Telomerase putative	GB2	Epithelial	bile_duct	gallbladder_adenocarcinoma	Male	0	0	0	0	0	0	0	0	0	0	0	0	0
ACH-000117	Telomerase putative	EFM192A	Epithelial	breast	breast_adenocarcinoma	Female	0	0	0	0	0	0	0	0	0	0	0	0	0
ACH-000248	Telomerase putative	AU565	Epithelial	breast	breast_adenocarcinoma	Female	0	0	0	0	0	0	0	0	0	0	0	0	0
ACH-000017	Telomerase	SKBR3	Epithelial	breast	breast_carcinoma	Female	0	0	0	0	0	0	0	0	0	0	0	0	0
ACH-000019	Telomerase	MCF7	Epithelial	breast	breast_carcinoma	Female	0	0	0	0	0	0	0	0	0	0	0	0	0
ACH-000148	Telomerase	HS578T	Epithelial	breast	breast_carcinoma	Female	1	0	1	0	0	0	0	0	0	0	0	0	0
ACH-000573	Telomerase	MDAMB436	Epithelial	breast	breast_carcinoma	Female	0	0	0	0	0	0	0	0	0	0	0	0	0
ACH-000768	Telomerase	MDAMB231	Epithelial	breast	breast_carcinoma	Female	0	0	0	0	0	0	0	0	0	0	0	0	0
ACH-000849	Telomerase	MDAMB468	Epithelial	breast	breast_carcinoma	Female	0	0	0	0	0	0	0	0	0	0	0	0	0
ACH-000028	Telomerase putative	KPL1	Epithelial	breast	breast_carcinoma	Female	0	0	0	0	0	0	0	0	0	0	0	0	0
ACH-000212	Telomerase putative	CAL120	Epithelial	breast	breast_carcinoma	Female	0	0	0	0	0	0	0	0	0	0	0	0	0
ACH-000258	Telomerase putative	DU4475	Epithelial	breast	breast_carcinoma	Female	0	0	0	0	0	0	0	0	0	0	0	0	0
ACH-000352	Telomerase putative	HCC1428	Epithelial	breast	breast_carcinoma	Female	0	0	0	1	0	1	0	0	0	0	0	0	0
ACH-000721	Telomerase putative	HMC18	Epithelial	breast	breast_carcinoma	Female	0	0	0	0	0	0	0	0	0	0	0	0	0
ACH-000783	Telomerase putative	CAMA1	Epithelial	breast	breast_carcinoma	Female	0	0	0	0	0	0	0	0	0	0	0	0	0
ACH-000856	Telomerase putative	CAL51	Epithelial	breast	breast_carcinoma	Female	0	0	0	0	0	0	0	0	0	0	0	0	0
ACH-000857	Telomerase putative	CAL851	Epithelial	breast	breast_carcinoma	Female	0	0	0	0	0	1	0	0	0	0	0	0	0
ACH-000876	Telomerase putative	MDAMB415	Epithelial	breast	breast_carcinoma	Female	0	0	0	0	0	0	0	0	0	0	0	0	0
ACH-000910	Telomerase putative	MDAMB453	Epithelial	breast	breast_carcinoma	Female	0	0	0	0	0	0	0	0	0	0	0	0	0
ACH-000930	Telomerase putative	HCC1569	Epithelial	breast	breast_carcinoma	Female	0	0	0	0	0	1	0	0	0	0	0	0	0
ACH-000934	Telomerase putative	MDAMB361	Epithelial	breast	breast_carcinoma	Female	1	0	1	1	0	0	0	0	0	0	0	0	0
ACH-001391	Telomerase putative	SUM159PT	Epithelial	breast	breast_carcinoma	Female	0	0	0	0	0	0	0	0	0	0	0	0	0
ACH-001392	Telomerase putative	SUM185PE	Epithelial	breast	breast_carcinoma	Female	1	0	1	0	0	0	0	0	0	0	0	0	0
ACH-001394	Telomerase putative	SUM229PE	Epithelial	breast	breast_carcinoma	Female	0	0	0	0	0	0	0	0	0	0	0	0	0
ACH-001396	Telomerase putative	SUM52PE	Epithelial	breast	breast_carcinoma	Female	0	0	0	0	0	0	0	0	0	0	0	0	0
ACH-000044	Telomerase	MDAMB134VI	Epithelial	breast	breast_ductal_carcinoma	Female	0	0	0	0	0	0	0	0	0	0	0	0	0
ACH-000097	Telomerase	ZR751	Epithelial	breast	breast_ductal_carcinoma	Female	0	0	0	0	0	0	0	0	0	0	1	0	0
ACH-000147	Telomerase	T47D	Epithelial	breast	breast_ductal_carcinoma	Female	1	0	1	0	0	0	0	0	0	0	0	0	0
ACH-000288	Telomerase	BT549	Epithelial	breast	breast_ductal_carcinoma	Female	1	0	0	0	0	0	0	0	0	0	0	0	0
ACH-000536	Telomerase	BT20	Epithelial	breast	breast_ductal_carcinoma	Female	0	0	0	1	0	0	1	0	0	0	0	0	0
ACH-000554	Telomerase	UACC893	Epithelial	breast	breast_ductal_carcinoma	Female	0	0	0	0	0	0	0	0	0	0	0	0	0
ACH-000568	Telomerase	UACC812	Epithelial	breast	breast_ductal_carcinoma	Female	0	0	0	0	0	0	0	0	0	0	0	0	0
ACH-000621	Telomerase	MDAMB157	Epithelial	breast	breast_ductal_carcinoma	Female	0	0	0	0	0	1	0	0	0	0	0	0	0
ACH-000759	Telomerase	MDAMB175VII	Epithelial	breast	breast_ductal_carcinoma	Female	0	0	0	0	0	0	0	0	0	0	0	0	0
ACH-000818	Telomerase	BT483	Epithelial	breast	breast_ductal_carcinoma	Female	0	0	0	0	0	0	0	0	0	0	0	0	0
ACH-000828	Telomerase	ZR7530	Epithelial	breast	breast_ductal_carcinoma	Female	0	0	0	1	0	0	0	0	0	0	0	0	0
ACH-000927	Telomerase	BT474	Epithelial	breast	breast_ductal_carcinoma	Female	0	0	0	0	0	1	0	0	0	0	0	0	0
ACH-000111	Telomerase putative	HCC1187	Epithelial	breast	breast_ductal_carcinoma	Female	0	0	0	0	0	0	0	0	0	0	0	0	0
ACH-000196	Telomerase putative	HCC1599	Epithelial	breast	breast_ductal_carcinoma	Female	0	0	0	0	0	1	0	0	0	0	0	0	0
ACH-000223	Telomerase putative	HCC1937	Epithelial	breast	breast_ductal_carcinoma	Female	0	0	0	0	0	0	0	0	0	0	0	0	0
ACH-000276	Telomerase putative	HCC38	Epithelial	breast	breast_ductal_carcinoma	Female	0	0	0	1	0	0	0	0	0	0	0	0	0
ACH-000330	Telomerase putative	EFM19	Epithelial	breast	breast_ductal_carcinoma	Female	0	0	0	1	0	0	0	0	0	0	0	0	0
ACH-000349	Telomerase putative	HCC1500	Epithelial	breast	breast_ductal_carcinoma	Female	0	0	0	0	0	0	0	0	0	0	0	0	0
ACH-000374	Telomerase putative	HCC1143	Epithelial	breast	breast_ductal_carcinoma	Female	0	0	0	0	0	0	0	0	0	0	0	0	0
ACH-000624	Telomerase putative	HCC1806	Epithelial	breast	breast_ductal_carcinoma	Female	1	0	1	1	0	0	0	0	0	0	0	0	0
ACH-000643	Telomerase putative	HDQP1	Epithelial	breast	breast_ductal_carcinoma	Female	0	0	0	0	0	0	0	0	0	0	0	0	0
ACH-000668	Telomerase putative	HCC70	Epithelial	breast	breast_ductal_carcinoma	Female	0	0	0	1	0	0	0	0	0	0	0	0	0
ACH-000691	Telomerase putative	HCC2157	Epithelial	breast	breast_ductal_carcinoma	Female	0	0	0	0	0	0	0	1	0	0	0	0	0
ACH-000699	Telomerase putative	HCC1395	Epithelial	breast	breast_ductal_carcinoma	Female	1	0	0	0	0	1	0	0	0	0	0	0	0
ACH-000711	Telomerase putative	JIMT1	Epithelial	breast	breast_ductal_carcinoma	Female	0	0	0	0	0	0	0	0	0	0	0	0	0
ACH-000725	Telomerase putative	HCC202	Epithelial	breast	breast_ductal_carcinoma	Female	0	0	1	1	0	0	0	0	0	0	1	0	0
ACH-000755	Telomerase putative	HCC2218	Epithelial	breast	breast_ductal_carcinoma	Female	0	0	0	1	0	0	0	0	0	0	0	0	0
ACH-000859	Telomerase putative	HCC1954	Epithelial	breast	breast_ductal_carcinoma	Female	0	0	0	0	0	0	0	0	0	0	0	0	0
ACH-000902	Telomerase putative	CAL148	Epithelial	breast	breast_ductal_carcinoma	Female	0	0	0	0	0	0	0	0	0	0	0	0	0
ACH-001390	Telomerase putative	SUM149PT	Epithelial	breast	breast_ductal_carcinoma	Female	0	0	1	0	0	0	0	0	0	0	0	0	0
ACH-001419	Telomerase putative	VP229	Epithelial	breast	breast_ductal_carcinoma	Female	0	0	0	0	0	0	0	0	0	0	0	0	0
ACH-001819	Telomerase putative	MFM223	Epithelial	breast	breast_ductal_carcinoma	Female	1	0	1	0	0	0	0	0	0	0	0	0	0
ACH-001820	Telomerase putative	COLO824	Epithelial	breast		Female	1	0	1	0	0	0	0	0	0	0	0	0	0
ACH-001341	Telomerase putative	DOTC24510	Epithelial	cervix	cervical_adenocarcinoma	Female	0	0	0	0	0	1	0	0	0	0	0	0	0
ACH-001513	Telomerase putative	HCA1	Epithelial	cervix	cervical_adenocarcinoma	Female	0	0	0	0	0	0	0	0	0	0	0	0	0
ACH-001650	Telomerase putative	SISO	Epithelial	cervix	cervical_adenocarcinoma	Female	0	0	0	0	0	0	0	0	0	0	0	0	0
ACH-000556	Telomerase	SIHA	Epithelial	cervix	cervical_carcinoma	Female	0	0	0	0	0	0	0	0	0	0	0	0	0
ACH-001086	Telomerase	HELA	Epithelial	cervix	cervical_carcinoma	Female	0	0	0	0	0	0	0	0	0	0	0	0	0
ACH-001333	Telomerase	C33A	Epithelial	cervix	cervical_carcinoma	Female	0	1	0	0	0	0	0	0	0	0	0	0	0
ACH-001334	Telomerase	C4I	Epithelial	cervix	cervical_carcinoma	Female	0	0	0	0	0	0	0	0	0	0	0	0	0
ACH-001335	Telomerase	C4II	Epithelial	cervix	cervical_carcinoma	Female	0	0	0	0	0	0	0	0	0	0	0	0	0
ACH-001525	Telomerase	HT3	Epithelial	cervix	cervical_carcinoma	Female	0	0	0	1	0	0	0	0	0	0	0	0	0
ACH-001516	Telomerase putative	HCSC1	Epithelial	cervix	cervical_carcinoma	Female	1	0	1	0	0	0	0	0	0	0	0	0	0
ACH-001336	Telomerase	CASKI	Epithelial	cervix	cervical_squamous	Female	1	0	1	0	0	0	0	0	0	0	0	0	0
ACH-001359	Telomerase	ME180	Epithelial	cervix	cervical_squamous	Female	0	0	0	0	0	0	0	0	0	0	0	0	0
ACH-001360	Telomerase	MS751	Epithelial	cervix	cervical_squamous	Female	0	0	0	0	0	0	0	0	0	0	0	0	0
ACH-001400	Telomerase putative	SW954	Epithelial	cervix	cervical_squamous	Female	0	0	0	0	0	0	0	0	0	0	0	0	0
ACH-001402	Telomerase putative	SW756	Epithelial	cervix	cervical_squamous	Female	0	0	0	0	0	0	0	0	0	0	0	0	0
ACH-001451	Telomerase putative	BOKU	Epithelial	cervix	cervical_squamous	Female	0	0	0	0	0	0	0	0	0	0	0	0	0
ACH-001515	Telomerase putative	HCS2	Epithelial	cervix	cervical_squamous	Female	0	0	0	0	0	0	0	0	0	0	0	0	0
ACH-002019	Telomerase putative	HOKUG	Epithelial	cervix	glassy_cell_carcinoma	Female	1	0	1	0	0	0	0	0	0	0	0	0	0
ACH-000360	Telomerase putative	NCIH508	Epithelial	colorectal	caecum_adenocarcinoma	Male	0	0	0	0	0	0	0	0	0	0	0	0	0
ACH-000007	Telomerase	LS513	Epithelial	colorectal	colorectal_adenocarcinoma	Male	0	0	0	0	0	0	0	0	0	0	0	0	0
ACH-000202	Telomerase	COLO320	Epithelial	colorectal	colorectal_adenocarcinoma	Female	0	0	1	0	0	1	0	0	0	0	0	0	0
ACH-000381	Telomerase	T84	Epithelial	colorectal	colorectal_adenocarcinoma	Male	0	0	0	0	0	0	0	0	0	0	0	0	0
ACH-000489	Telomerase	SW1116	Epithelial	colorectal	colorectal_adenocarcinoma	Male	0	0	0	1	0	0	0	0	0	0	0	0	0
ACH-000552	Telomerase	HT29	Epithelial	colorectal	colorectal_adenocarcinoma	Female	0	0	0	1	0	0	0	0	0	0	0	0	0
ACH-000565	Telomerase	RCM1	Epithelial	colorectal	colorectal_adenocarcinoma	Female	0	0	0	0	0	0	0	0	0	0	0	0	0
ACH-000651	Telomerase	SW620	Epithelial	colorectal	colorectal_adenocarcinoma	Male	0	0	0	0	0	0	0	0	0	0	0	0	0
ACH-000842	Telomerase	SW480	Epithelial	colorectal	colorectal_adenocarcinoma	Male	0	0	0	0	0	0	0	0	0	0	0	0	0
ACH-000950	Telomerase	LOVO	Epithelial	colorectal	colorectal_adenocarcinoma	Male	0	0	0	0	0	0	0	0	0	0	0	0	0
ACH-000969	Telomerase	KM12	Epithelial	colorectal	colorectal_adenocarcinoma		0	0	0	0	0	1	0	0	0	0	0	0	0
ACH-000971	Telomerase	HCT116	Epithelial	colorectal	colorectal_adenocarcinoma	Male	0	0	0	0	0	1	0	0	0	0	0	0	0
ACH-000997	Telomerase	HCT15	Epithelial	colorectal	colorectal_adenocarcinoma	Male	0	0	0	0	0	1	1	0	0	0	0	0	0
ACH-001039	Telomerase	COLO205	Epithelial	colorectal	colorectal_adenocarcinoma	Male	0	0	0	0	0	0	0	0	0	0	0	0	0
ACH-001061	Telomerase	DLD1	Epithelial	colorectal	colorectal_adenocarcinoma	Male	0	0	0	0	0	1	1	0	0	0	1	0	0
ACH-001081	Telomerase	HCC2998	Epithelial	colorectal	colorectal_adenocarcinoma		0	0	1	1	0	0	1	0	1	0	0	0	0
ACH-001399	Telomerase	SW626	Epithelial	colorectal	colorectal_adenocarcinoma	Female	0	0	0	0	0	0	0	0	0	0	0	0	0
ACH-002345	Telomerase	CAR1	Epithelial	colorectal	colorectal_adenocarcinoma	Male	0	0	0	1	0	0	0	0	0	0	0	0	0
ACH-000003	Telomerase putative	CACO2	Epithelial	colorectal	colorectal_adenocarcinoma	Male	0	0	0	0	0	1	0	0	0	0	0	0	0
ACH-000009	Telomerase putative	C2BBE1	Epithelial	colorectal	colorectal_adenocarcinoma	Male	0	0	0	0	0	1	0	0	0	0	0	0	0
ACH-000089	Telomerase putative	NCIH684	Epithelial	colorectal	colorectal_adenocarcinoma	Male	0	0	0	0	0	0	0	0	0	0	0	0	0
ACH-000236	Telomerase putative	SW1417	Epithelial	colorectal	colorectal_adenocarcinoma	Female	0	0	0	1	0	0	0	0	0	0	0	0	0
ACH-000249	Telomerase putative	CL11	Epithelial	colorectal	colorectal_adenocarcinoma	Male	0	0	0	0	0	0	0	0	0	0	0	0	0
ACH-000252	Telomerase putative	LS1034	Epithelial	colorectal	colorectal_adenocarcinoma	Male	0	0	0	0	0	0	0	0	0	0	0	0	0
ACH-000253	Telomerase putative	COLO201	Epithelial	colorectal	colorectal_adenocarcinoma	Male	0	0	0	0	0	0	0	0	0	0	0	0	0
ACH-000286	Telomerase putative	SNU1033	Epithelial	colorectal	colorectal_adenocarcinoma	Female	1	0	0	0	0	0	0	0	0	0	0	0	0
ACH-000296	Telomerase putative	OUMS23	Epithelial	colorectal	colorectal_adenocarcinoma	Male	0	0	0	0	0	0	0	0	0	0	0	0	0
ACH-000342	Telomerase putative	CL14	Epithelial	colorectal	colorectal_adenocarcinoma	Male	0	0	0	0	0	0	0	0	0	0	0	0	0
ACH-000350	Telomerase putative	COLO678	Epithelial	colorectal	colorectal_adenocarcinoma	Male	0	0	0	0	0	0	0	0	0	0	0	0	0
ACH-000400	Telomerase putative	SKCO1	Epithelial	colorectal	colorectal_adenocarcinoma	Male	0	0	0	0	0	0	0	0	0	0	0	0	0
ACH-000403	Telomerase putative	NCIH747	Epithelial	colorectal	colorectal_adenocarcinoma	Male	0	0	0	0	0	0	0	0	0	0	0	0	0
ACH-000412	Telomerase putative	SNU1197	Epithelial	colorectal	colorectal_adenocarcinoma	Male	0	0	0	0	0	0	0	0	0	0	0	0	0
ACH-000421	Telomerase putative	SW837	Epithelial	colorectal	colorectal_adenocarcinoma	Male	0	0	0	0	0	0	0	0	0	0	0	0	0
ACH-000467	Telomerase putative	HCC56	Epithelial	colorectal	colorectal_adenocarcinoma		0	0	0	1	0	0	0	0	0	0	0	0	0
ACH-000470	Telomerase putative	SW1463	Epithelial	colorectal	colorectal_adenocarcinoma	Female	0	0	0	1	0	0	0	0	0	0	0	0	0
ACH-000491	Telomerase putative	NCIH716	Epithelial	colorectal	colorectal_adenocarcinoma	Male	0	0	0	0	0	0	0	0	0	0	0	0	0
ACH-000501	Telomerase putative	LS123	Epithelial	colorectal	colorectal_adenocarcinoma	Female	0	0	0	0	0	0	0	0	0	1	0	0	0
ACH-000532	Telomerase putative	SNU61	Epithelial	colorectal	colorectal_adenocarcinoma	Male	0	0	0	1	0	0	0	0	0	1	0	0	0
ACH-000680	Telomerase putative	SW948	Epithelial	colorectal	colorectal_adenocarcinoma	Female	0	0	0	0	0	0	0	0	0	0	0	0	0
ACH-000683	Telomerase putative	SNU503	Epithelial	colorectal	colorectal_adenocarcinoma	Male	0	0	0	0	0	0	0	0	0	0	0	0	0
ACH-000708	Telomerase putative	SNU283	Epithelial	colorectal	colorectal_adenocarcinoma	Female	0	0	0	0	0	0	0	0	0	0	0	0	0
ACH-000722	Telomerase putative	SNUC1	Epithelial	colorectal	colorectal_adenocarcinoma	Male	0	0	0	0	0	0	0	0	0	0	0	0	0
ACH-000798	Telomerase putative	CL40	Epithelial	colorectal	colorectal_adenocarcinoma	Female	0	0	0	0	0	0	0	0	0	0	0	0	0
ACH-000820	Telomerase putative	SW403	Epithelial	colorectal	colorectal_adenocarcinoma	Female	0	0	0	0	0	0	0	0	0	0	0	0	0
ACH-000895	Telomerase putative	CL34	Epithelial	colorectal	colorectal_adenocarcinoma	Female	1	0	0	0	0	0	0	0	0	0	0	0	0
ACH-000926	Telomerase putative	HT55	Epithelial	colorectal	colorectal_adenocarcinoma		0	0	0	0	0	0	0	0	0	0	0	0	0
ACH-000935	Telomerase putative	MDST8	Epithelial	colorectal	colorectal_adenocarcinoma		0	0	0	0	0	0	0	0	0	0	0	0	0
ACH-000943	Telomerase putative	RKO	Epithelial	colorectal	colorectal_adenocarcinoma		0	0	0	0	0	1	1	0	0	0	0	0	0
ACH-000955	Telomerase putative	SNU407	Epithelial	colorectal	colorectal_adenocarcinoma	Male	0	0	0	0	0	1	0	0	0	0	0	0	0
ACH-000957	Telomerase putative	LS180	Epithelial	colorectal	colorectal_adenocarcinoma	Female	0	0	0	0	0	1	0	0	0	0	0	0	0
ACH-000958	Telomerase putative	SW48	Epithelial	colorectal	colorectal_adenocarcinoma	Female	1	0	0	0	0	1	0	0	0	1	0	0	0
ACH-000959	Telomerase putative	SNUC4	Epithelial	colorectal	colorectal_adenocarcinoma	Male	0	0	0	0	0	0	0	0	0	0	0	0	0
ACH-000963	Telomerase putative	CCK81	Epithelial	colorectal	colorectal_adenocarcinoma	Female	0	0	0	0	0	1	0	0	0	0	0	0	0
ACH-000967	Telomerase putative	SNUC2A	Epithelial	colorectal	colorectal_adenocarcinoma	Female	0	0	0	0	0	0	1	0	0	0	0	0	0
ACH-000970	Telomerase putative	SNUC5	Epithelial	colorectal	colorectal_adenocarcinoma	Female	1	1	1	0	0	0	0	0	0	0	0	0	0
ACH-000982	Telomerase putative	GP2D	Epithelial	colorectal	colorectal_adenocarcinoma	Female	1	0	0	0	0	0	0	0	0	1	0	0	0
ACH-000985	Telomerase putative	LS411N	Epithelial	colorectal	colorectal_adenocarcinoma	Male	0	0	1	0	0	0	1	0	0	0	0	0	0
ACH-000986	Telomerase putative	HT115	Epithelial	colorectal	colorectal_adenocarcinoma		0	0	0	0	0	1	0	0	0	0	0	0	0
ACH-000989	Telomerase putative	SNU175	Epithelial	colorectal	colorectal_adenocarcinoma	Female	0	0	0	0	0	1	0	0	0	0	0	0	0
ACH-000991	Telomerase putative	SNU81	Epithelial	colorectal	colorectal_adenocarcinoma	Male	0	0	0	1	0	1	1	0	0	0	0	0	0
ACH-000998	Telomerase putative	CW2	Epithelial	colorectal	colorectal_adenocarcinoma	Female	1	0	0	0	0	1	1	0	0	0	0	0	0
ACH-000999	Telomerase putative	SNU1040	Epithelial	colorectal	colorectal_adenocarcinoma	Male	0	1	0	0	0	1	0	0	0	0	0	0	0
ACH-001345	Telomerase putative	GP5D	Epithelial	colorectal	colorectal_adenocarcinoma	Female	1	0	0	0	0	0	0	0	0	1	0	0	0
ACH-001456	Telomerase putative	C125PM	Epithelial	colorectal	colorectal_adenocarcinoma		0	0	0	1	0	0	0	0	0	0	0	0	0
ACH-001458	Telomerase putative	C75	Epithelial	colorectal	colorectal_adenocarcinoma	Male	0	0	0	0	0	0	0	0	0	0	0	0	0
ACH-001459	Telomerase putative	C80	Epithelial	colorectal	colorectal_adenocarcinoma	Male	0	0	0	0	0	0	0	0	0	0	0	0	0
ACH-001460	Telomerase putative	C84	Epithelial	colorectal	colorectal_adenocarcinoma	Male	0	0	0	0	0	0	0	0	0	0	0	0	0
ACH-001461	Telomerase putative	C99	Epithelial	colorectal	colorectal_adenocarcinoma	Male	0	0	0	0	0	0	0	0	0	0	0	0	0
ACH-001786	Telomerase putative	SNU1544	Epithelial	colorectal	colorectal_adenocarcinoma	Female	0	0	0	0	0	0	1	0	0	0	0	0	0
ACH-002024	Telomerase putative	ECC4	Epithelial	colorectal	colorectal_adenocarcinoma	Male	0	0	0	0	0	0	0	0	0	0	0	0	0
ACH-002025	Telomerase putative	TT1TKB	Epithelial	colorectal	colorectal_adenocarcinoma	Male	0	0	0	0	0	0	0	0	0	0	0	0	0
ACH-002659	Telomerase putative	JVE127	Epithelial	colorectal	colorectal_adenocarcinoma	Male	0	0	0	0	0	0	0	0	0	0	0	0	0
ACH-002664	Telomerase putative	JVE253	Epithelial	colorectal	colorectal_adenocarcinoma	Female	0	0	0	1	0	0	0	0	0	0	0	0	0
ACH-002669	Telomerase putative	KP363T	Epithelial	colorectal	colorectal_adenocarcinoma	Male	0	0	0	0	0	0	0	0	0	0	0	0	0
ACH-001442	Telomerase putative	A388	Epithelial	epidermoid_carcinoma	skin_squamous	Male	0	0	0	0	0	0	0	0	0	0	0	0	0
ACH-000216	Telomerase putative	JHESOAD1	Epithelial	esophagus	esophagus_adenocarcinoma	Male	0	0	0	0	0	0	0	0	0	0	0	0	0
ACH-000383	Telomerase putative	OE33	Epithelial	esophagus	esophagus_adenocarcinoma	Female	0	0	0	0	0	0	0	0	0	0	0	0	0
ACH-001368	Telomerase putative	OACM51	Epithelial	esophagus	esophagus_adenocarcinoma	Female	0	0	0	0	0	0	0	0	0	0	0	0	0
ACH-001496	Telomerase putative	ESO26	Epithelial	esophagus	esophagus_adenocarcinoma	Male	0	0	0	0	0	0	0	0	0	0	0	0	0
ACH-001497	Telomerase putative	ESO51	Epithelial	esophagus	esophagus_adenocarcinoma	Male	0	0	0	0	0	0	0	0	0	0	0	0	0
ACH-001500	Telomerase putative	FLO1	Epithelial	esophagus	esophagus_adenocarcinoma	Male	0	0	0	0	0	0	0	0	0	0	0	0	0
ACH-001654	Telomerase putative	SKGT4	Epithelial	esophagus	esophagus_adenocarcinoma	Male	0	0	0	0	0	0	0	0	0	0	0	0	0
ACH-000305	Telomerase putative	ECGI10	Epithelial	esophagus	esophagus_squamous	Male	0	0	0	0	0	0	0	0	0	0	0	0	0
ACH-000318	Telomerase putative	TE10	Epithelial	esophagus	esophagus_squamous	Male	0	0	0	0	0	0	0	0	0	0	0	0	0
ACH-000353	Telomerase putative	TE15	Epithelial	esophagus	esophagus_squamous	Female	0	0	0	0	0	0	0	0	0	0	0	0	0
ACH-000408	Telomerase putative	TE5	Epithelial	esophagus	esophagus_squamous	Female	1	0	0	0	0	0	0	1	0	0	0	0	0
ACH-000452	Telomerase putative	TE8	Epithelial	esophagus	esophagus_squamous	Male	0	0	0	0	0	0	0	0	0	0	0	0	0
ACH-000488	Telomerase putative	TE11	Epithelial	esophagus	esophagus_squamous	Male	0	0	0	0	0	0	0	0	0	0	0	0	0
ACH-000544	Telomerase putative	OE21	Epithelial	esophagus	esophagus_squamous	Male	0	0	0	0	0	0	0	0	0	0	0	0	0
ACH-000561	Telomerase putative	TDOTT	Epithelial	esophagus	esophagus_squamous	Male	0	0	0	0	0	0	0	0	0	0	0	0	0
ACH-000605	Telomerase putative	TE6	Epithelial	esophagus	esophagus_squamous	Male	0	0	0	0	0	0	0	0	0	0	0	0	0
ACH-000637	Telomerase putative	KYSE520	Epithelial	esophagus	esophagus_squamous	Female	1	0	0	0	1	0	0	0	0	0	0	0	0
ACH-000647	Telomerase putative	TE1	Epithelial	esophagus	esophagus_squamous	Male	0	0	0	0	0	0	0	0	0	0	0	0	0
ACH-000679	Telomerase putative	OE19	Epithelial	esophagus	esophagus_squamous	Male	0	0	0	0	0	0	0	0	0	0	0	0	0
ACH-000693	Telomerase putative	KYSE180	Epithelial	esophagus	esophagus_squamous	Male	0	0	0	0	0	0	0	0	0	0	0	0	0
ACH-000694	Telomerase putative	TE9	Epithelial	esophagus	esophagus_squamous	Male	0	0	0	0	0	0	0	0	0	0	0	0	0
ACH-000717	Telomerase putative	COLO680N	Epithelial	esophagus	esophagus_squamous	Female	0	0	0	0	0	0	0	0	0	0	0	0	0
ACH-000726	Telomerase putative	TE14	Epithelial	esophagus	esophagus_squamous	Male	0	0	0	0	0	0	0	0	0	0	0	0	0
ACH-000784	Telomerase putative	KYSE70	Epithelial	esophagus	esophagus_squamous	Male	0	0	0	0	0	0	0	0	0	0	0	0	0
ACH-000809	Telomerase putative	KYSE410	Epithelial	esophagus	esophagus_squamous	Male	0	0	0	0	0	0	0	0	0	0	0	0	0
ACH-000823	Telomerase putative	KYSE140	Epithelial	esophagus	esophagus_squamous	Male	0	0	0	0	0	0	0	0	0	0	0	0	0
ACH-000824	Telomerase putative	KYSE510	Epithelial	esophagus	esophagus_squamous	Female	0	0	0	0	0	0	0	0	0	0	0	0	0
ACH-000855	Telomerase putative	KYSE150	Epithelial	esophagus	esophagus_squamous	Female	0	0	0	0	0	0	0	0	0	0	0	0	0
ACH-000865	Telomerase putative	KYSE450	Epithelial	esophagus	esophagus_squamous	Male	0	0	0	0	0	0	0	0	0	0	0	0	0
ACH-000873	Telomerase putative	KYSE270	Epithelial	esophagus	esophagus_squamous	Male	0	0	0	0	0	0	0	0	0	0	0	0	0
ACH-000917	Telomerase putative	TE4	Epithelial	esophagus	esophagus_squamous	Male	0	0	0	0	0	0	0	0	0	1	0	0	0
ACH-002198	Telomerase	SCH	Epithelial	gastric	choriocarcinoma	Male	0	0	0	0	0	0	0	0	0	0	0	0	0
ACH-000538	Telomerase putative	HUTU80	Epithelial	gastric	duodenal_adenocarcinoma	Male	0	0	0	0	0	0	0	0	0	0	0	0	0
ACH-000351	Telomerase	MKN1	Epithelial	gastric	gastric_adenocarcinoma	Male	0	0	0	0	0	0	0	0	0	0	0	0	0
ACH-000356	Telomerase	MKN45	Epithelial	gastric	gastric_adenocarcinoma	Female	0	0	0	0	0	0	0	0	0	0	0	0	0
ACH-000678	Telomerase	MKN7	Epithelial	gastric	gastric_adenocarcinoma	Male	0	0	0	0	0	0	0	0	0	0	0	0	0
ACH-000758	Telomerase	MKN74	Epithelial	gastric	gastric_adenocarcinoma	Male	0	0	0	0	0	0	0	0	0	0	0	0	0
ACH-000793	Telomerase	KATOIII	Epithelial	gastric	gastric_adenocarcinoma	Male	0	0	0	0	0	0	0	0	0	0	0	0	0
ACH-000880	Telomerase	AGS	Epithelial	gastric	gastric_adenocarcinoma	Female	0	0	0	0	0	0	0	0	0	0	0	0	0
ACH-002141	Telomerase	HSC39	Epithelial	gastric	gastric_adenocarcinoma	Male	0	0	0	0	0	0	0	0	0	0	0	0	0
ACH-002161	Telomerase	MKN28	Epithelial	gastric	gastric_adenocarcinoma	Male	0	0	0	1	0	0	0	0	0	0	0	0	0
ACH-002202	Telomerase	TMK1	Epithelial	gastric	gastric_adenocarcinoma	Male	0	0	0	0	0	0	0	0	0	0	0	0	0
ACH-000110	Telomerase putative	NCCSTCK140	Epithelial	gastric	gastric_adenocarcinoma	Female	1	0	1	0	0	0	0	0	0	0	0	0	0
ACH-000144	Telomerase putative	RERFGC1B	Epithelial	gastric	gastric_adenocarcinoma	Male	0	0	0	0	0	0	0	0	0	0	0	0	0
ACH-000239	Telomerase putative	HUG1N	Epithelial	gastric	gastric_adenocarcinoma	Male	0	0	0	0	0	0	0	0	0	0	0	0	0
ACH-000247	Telomerase putative	OCUM1	Epithelial	gastric	gastric_adenocarcinoma	Female	0	0	0	0	0	0	0	0	0	0	0	0	0
ACH-000255	Telomerase putative	LMSU	Epithelial	gastric	gastric_adenocarcinoma	Female	0	0	1	0	0	0	0	0	0	0	0	0	0
ACH-000303	Telomerase putative	SNU5	Epithelial	gastric	gastric_adenocarcinoma	Female	0	0	1	0	0	0	0	0	0	0	0	0	0
ACH-000325	Telomerase putative	SNU620	Epithelial	gastric	gastric_adenocarcinoma	Female	0	0	0	0	0	0	0	0	0	0	0	0	0
ACH-000344	Telomerase putative	SNU668	Epithelial	gastric	gastric_adenocarcinoma	Male	0	0	0	0	0	0	0	0	0	0	0	0	0
ACH-000427	Telomerase putative	NCIN87	Epithelial	gastric	gastric_adenocarcinoma	Male	0	0	0	0	0	0	0	0	0	0	0	0	0
ACH-000466	Telomerase putative	SNU216	Epithelial	gastric	gastric_adenocarcinoma	Female	0	0	0	0	0	0	0	0	0	0	0	0	0
ACH-000485	Telomerase putative	GSU	Epithelial	gastric	gastric_adenocarcinoma	Male	0	0	0	0	0	0	0	0	0	0	0	0	0
ACH-000507	Telomerase putative	KE39	Epithelial	gastric	gastric_adenocarcinoma	Male	0	0	0	0	0	0	0	0	0	0	0	0	0
ACH-000581	Telomerase putative	SNU16	Epithelial	gastric	gastric_adenocarcinoma	Female	0	0	0	0	0	0	0	0	0	0	0	0	0
ACH-000633	Telomerase putative	FU97	Epithelial	gastric	gastric_adenocarcinoma	Female	0	0	0	0	0	0	0	0	0	0	0	0	0
ACH-000674	Telomerase putative	NUGC4	Epithelial	gastric	gastric_adenocarcinoma	Female	0	0	0	0	0	0	0	0	0	0	0	0	0
ACH-000736	Telomerase putative	SNU601	Epithelial	gastric	gastric_adenocarcinoma	Male	0	0	0	0	0	0	0	0	0	0	0	0	0
ACH-000746	Telomerase putative	GSS	Epithelial	gastric	gastric_adenocarcinoma	Male	0	0	0	0	0	0	0	0	0	0	0	0	0
ACH-000764	Telomerase putative	SH10TC	Epithelial	gastric	gastric_adenocarcinoma		0	0	0	0	0	0	0	0	0	0	0	0	0
ACH-000847	Telomerase putative	HGC27	Epithelial	gastric	gastric_adenocarcinoma		0	0	0	0	0	0	0	0	0	0	0	0	0
ACH-000898	Telomerase putative	SNU719	Epithelial	gastric	gastric_adenocarcinoma	Male	0	0	0	0	0	0	0	0	0	0	0	0	0
ACH-000908	Telomerase putative	SNU520	Epithelial	gastric	gastric_adenocarcinoma	Female	0	0	0	0	0	0	0	0	0	0	0	0	0
ACH-000911	Telomerase putative	NUGC3	Epithelial	gastric	gastric_adenocarcinoma	Male	0	0	0	0	0	0	0	0	0	0	0	0	0
ACH-000919	Telomerase putative	IM95	Epithelial	gastric	gastric_adenocarcinoma	Male	0	0	0	0	0	0	1	0	0	0	0	0	0
ACH-000932	Telomerase putative	SNU1	Epithelial	gastric	gastric_adenocarcinoma	Male	0	0	0	0	0	1	0	0	0	0	0	0	0
ACH-000948	Telomerase putative	2313287	Epithelial	gastric	gastric_adenocarcinoma	Male	0	0	1	0	0	0	1	0	0	0	0	0	0
ACH-000949	Telomerase putative	TGBC11TKB	Epithelial	gastric	gastric_adenocarcinoma	Female	1	1	1	0	0	0	0	0	0	0	0	0	0
ACH-001653	Telomerase putative	SKGT2	Epithelial	gastric	gastric_adenocarcinoma	Male	0	0	0	0	0	0	0	0	0	0	0	0	0
ACH-001664	Telomerase putative	SNU638	Epithelial	gastric	gastric_adenocarcinoma	Male	0	0	0	0	0	1	1	0	0	0	0	0	0
ACH-002446	Telomerase putative	CCLFUPGI0005T	Epithelial	gastric	gastric_adenocarcinoma		0	0	0	0	0	0	0	0	0	0	0	0	0
ACH-000046	Telomerase	ACHN	Epithelial	kidney	renal_cell_carcinoma	Male	0	0	0	0	0	0	0	0	0	0	0	0	0
ACH-000428	Telomerase	UO31	Epithelial	kidney	renal_cell_carcinoma	Female	1	0	1	0	0	0	0	0	0	0	0	0	0
ACH-000433	Telomerase	CAKI1	Epithelial	kidney	renal_cell_carcinoma	Male	0	0	0	0	0	0	0	0	0	0	0	0	0
ACH-000555	Telomerase	A498	Epithelial	kidney	renal_cell_carcinoma	Female	0	0	0	0	0	0	0	0	0	0	0	0	0
ACH-000649	Telomerase	786O	Epithelial	kidney	renal_cell_carcinoma	Male	0	0	0	0	0	0	0	0	0	0	0	0	0
ACH-002195	Telomerase	RXF393	Epithelial	kidney	renal_cell_carcinoma	Male	0	0	0	0	0	0	0	0	0	0	0	0	0
ACH-002199	Telomerase	SN12C	Epithelial	kidney	renal_cell_carcinoma	Male	0	0	0	0	0	0	0	0	0	0	0	0	0
ACH-000016	Telomerase putative	SLR21	Epithelial	kidney	renal_cell_carcinoma		0	0	0	0	0	0	0	0	0	0	0	0	0
ACH-000159	Telomerase putative	OSRC2	Epithelial	kidney	renal_cell_carcinoma	Male	0	0	0	0	0	0	0	0	0	0	0	0	0
ACH-000171	Telomerase putative	VMRCRCZ	Epithelial	kidney	renal_cell_carcinoma		0	0	0	0	0	0	0	0	0	0	0	0	0
ACH-000189	Telomerase putative	RCC10RGB	Epithelial	kidney	renal_cell_carcinoma	Male	0	0	0	1	0	0	0	0	0	0	0	0	0
ACH-000234	Telomerase putative	CAKI2	Epithelial	kidney	renal_cell_carcinoma	Male	0	0	0	0	0	0	0	0	0	0	0	0	0
ACH-000246	Telomerase putative	SLR23	Epithelial	kidney	renal_cell_carcinoma		0	0	0	0	0	0	0	0	0	0	0	0	0
ACH-000250	Telomerase putative	KMRC20	Epithelial	kidney	renal_cell_carcinoma		0	0	0	0	0	0	0	0	0	0	0	0	0
ACH-000262	Telomerase putative	UOK101	Epithelial	kidney	renal_cell_carcinoma	Female	0	0	0	0	0	0	0	0	0	0	0	0	0
ACH-000272	Telomerase putative	SLR24	Epithelial	kidney	renal_cell_carcinoma		0	0	0	0	0	0	0	0	0	0	0	0	0
ACH-000300	Telomerase putative	SLR25	Epithelial	kidney	renal_cell_carcinoma		0	0	0	1	0	0	0	0	0	0	0	0	0
ACH-000313	Telomerase putative	KMRC3	Epithelial	kidney	renal_cell_carcinoma	Male	0	0	0	0	0	0	0	0	0	0	0	0	0
ACH-000317	Telomerase putative	TUHR14TKB	Epithelial	kidney	renal_cell_carcinoma	Male	0	0	0	0	0	0	0	0	0	0	0	0	0
ACH-000385	Telomerase putative	SKRC20	Epithelial	kidney	renal_cell_carcinoma	Male	0	0	0	0	0	0	0	0	0	0	0	0	0
ACH-000411	Telomerase putative	769P	Epithelial	kidney	renal_cell_carcinoma	Female	0	0	0	0	0	0	0	0	0	0	0	0	0
ACH-000429	Telomerase putative	A704	Epithelial	kidney	renal_cell_carcinoma	Male	0	0	0	0	0	0	0	0	0	0	0	0	0
ACH-000457	Telomerase putative	CAL54	Epithelial	kidney	renal_cell_carcinoma	Male	0	0	0	0	0	0	0	0	0	0	0	0	0
ACH-000459	Telomerase putative	TUHR10TKB	Epithelial	kidney	renal_cell_carcinoma	Male	0	0	0	0	0	0	0	0	0	0	0	0	0
ACH-000484	Telomerase putative	VMRCRCW	Epithelial	kidney	renal_cell_carcinoma	Male	0	0	0	0	0	0	0	0	0	0	0	0	0
ACH-000495	Telomerase putative	TUHR4TKB	Epithelial	kidney	renal_cell_carcinoma	Male	0	0	0	0	0	0	0	0	0	0	0	0	0
ACH-000513	Telomerase putative	SNU1272	Epithelial	kidney	renal_cell_carcinoma	Female	0	0	0	0	0	0	0	0	0	0	0	0	0
ACH-000600	Telomerase putative	SLR26	Epithelial	kidney	renal_cell_carcinoma	Male	0	0	0	0	0	0	0	0	0	0	0	0	0
ACH-000684	Telomerase putative	KMRC1	Epithelial	kidney	renal_cell_carcinoma	Male	0	0	0	0	0	0	0	0	0	0	0	0	0
ACH-000709	Telomerase putative	KMRC2	Epithelial	kidney	renal_cell_carcinoma	Male	0	0	0	0	0	0	0	0	0	0	0	0	0
ACH-000792	Telomerase putative	BFTC909	Epithelial	kidney	renal_cell_carcinoma	Male	0	0	0	0	0	0	0	0	0	0	0	0	0
ACH-000907	Telomerase putative	SNU349	Epithelial	kidney	renal_cell_carcinoma	Male	0	0	0	0	0	0	0	0	0	0	0	0	0
ACH-001163	Telomerase putative	CCLFPEDS0001T	Epithelial	kidney	renal_cell_carcinoma	Male	0	0	0	0	0	0	0	0	0	0	0	0	0
ACH-001194	Telomerase putative	SKRC31	Epithelial	kidney	renal_cell_carcinoma	Male	0	0	0	0	0	0	0	0	0	0	0	0	0
ACH-001398	Telomerase putative	SW156	Epithelial	kidney	renal_cell_carcinoma	Male	0	0	0	0	0	0	0	0	0	0	0	0	0
ACH-001208	Telomerase	TK10	Epithelial	kidney		Male	0	0	0	0	0	0	0	0	0	0	0	0	0
ACH-000375	Telomerase putative	G402	Epithelial	kidney		Female	0	0	0	0	0	0	0	0	0	0	0	0	0
ACH-001688	Telomerase putative	UMRC7	Epithelial	kidney		Male	0	0	0	0	0	0	0	0	0	0	0	0	0
ACH-000671	Telomerase putative	HUH6	Epithelial	liver	hepatoblastoma	Male	0	0	0	0	0	0	0	0	0	0	0	0	0
ACH-000361	Telomerase	SKHEP1	Epithelial	liver	hepatocellular_carcinoma	Male	0	0	0	0	0	0	0	0	0	0	0	0	0
ACH-000393	Telomerase	HLF	Epithelial	liver	hepatocellular_carcinoma	Male	0	0	0	0	0	0	0	0	0	0	0	0	0
ACH-000480	Telomerase	HUH7	Epithelial	liver	hepatocellular_carcinoma	Male	0	0	0	0	0	0	0	0	0	0	0	0	0
ACH-000739	Telomerase	HEPG2	Epithelial	liver	hepatocellular_carcinoma	Male	0	0	0	0	0	0	0	0	0	0	0	0	0
ACH-001089	Telomerase	HLE	Epithelial	liver	hepatocellular_carcinoma	Male	0	0	0	0	0	0	0	0	0	0	0	0	0
ACH-000217	Telomerase putative	JHH6	Epithelial	liver	hepatocellular_carcinoma	Female	0	0	0	0	0	0	0	0	0	0	0	0	0
ACH-000221	Telomerase putative	SNU398	Epithelial	liver	hepatocellular_carcinoma	Male	0	0	0	0	0	0	0	0	0	0	0	0	0
ACH-000316	Telomerase putative	SNU886	Epithelial	liver	hepatocellular_carcinoma	Male	0	0	0	0	0	0	0	0	0	0	0	0	0
ACH-000420	Telomerase putative	SNU449	Epithelial	liver	hepatocellular_carcinoma	Male	0	0	0	0	0	1	0	0	0	0	0	0	0
ACH-000422	Telomerase putative	SNU475	Epithelial	liver	hepatocellular_carcinoma	Male	0	0	0	0	0	0	0	0	0	0	0	0	0
ACH-000475	Telomerase putative	HUH1	Epithelial	liver	hepatocellular_carcinoma	Male	0	0	0	1	0	0	0	0	0	0	0	0	0
ACH-000476	Telomerase putative	JHH4	Epithelial	liver	hepatocellular_carcinoma	Male	0	0	0	0	0	0	0	0	0	0	0	0	0
ACH-000478	Telomerase putative	SNU387	Epithelial	liver	hepatocellular_carcinoma	Female	0	0	0	0	0	0	0	0	0	0	0	0	0
ACH-000483	Telomerase putative	SNU182	Epithelial	liver	hepatocellular_carcinoma	Male	0	0	0	1	0	0	0	0	0	0	0	0	0
ACH-000493	Telomerase putative	SNU423	Epithelial	liver	hepatocellular_carcinoma	Male	0	0	0	0	0	0	0	0	0	0	0	0	0
ACH-000537	Telomerase putative	SNU761	Epithelial	liver	hepatocellular_carcinoma	Male	0	0	0	0	0	0	0	0	0	0	0	0	0
ACH-000577	Telomerase putative	JHH2	Epithelial	liver	hepatocellular_carcinoma	Male	0	0	0	0	0	0	0	0	0	0	0	0	0
ACH-000620	Telomerase putative	JHH1	Epithelial	liver	hepatocellular_carcinoma	Male	0	0	0	0	0	0	0	0	0	0	0	0	0
ACH-000625	Telomerase putative	HEP3B217	Epithelial	liver	hepatocellular_carcinoma	Male	0	0	0	0	0	0	0	0	0	0	0	0	0
ACH-000686	Telomerase putative	SNU878	Epithelial	liver	hepatocellular_carcinoma	Female	0	0	0	0	0	0	0	0	0	0	0	0	0
ACH-000734	Telomerase putative	JHH5	Epithelial	liver	hepatocellular_carcinoma	Male	0	0	0	0	0	0	0	0	0	0	0	0	0
ACH-000848	Telomerase putative	JHH7	Epithelial	liver	hepatocellular_carcinoma	Male	0	0	0	0	0	0	0	0	0	0	0	0	0
ACH-001318	Telomerase putative	PLCPRF5	Epithelial	liver	hepatocellular_carcinoma	Male	0	0	0	0	0	0	0	0	0	0	0	0	0
ACH-000471	Telomerase putative	LI7	Epithelial	liver		Male	0	0	0	0	0	0	0	0	0	0	0	0	0
ACH-000648	Telomerase	NCIH28	Epithelial	lung	mesothelioma	Male	0	0	0	0	0	0	0	0	0	0	0	0	0
ACH-000086	Telomerase putative	ACCMESO1	Epithelial	lung	mesothelioma	Female	0	0	0	0	0	0	0	0	0	0	0	0	0
ACH-000092	Telomerase putative	NCIH2452	Epithelial	lung	mesothelioma	Male	0	0	0	0	0	0	0	0	0	0	0	0	0
ACH-000153	Telomerase putative	NCIH2052	Epithelial	lung	mesothelioma	Male	0	0	0	0	0	0	0	0	0	0	0	0	0
ACH-000319	Telomerase putative	MPP89	Epithelial	lung	mesothelioma	Male	0	0	0	0	0	0	0	0	0	0	0	0	0
ACH-000331	Telomerase putative	ISTMES2	Epithelial	lung	mesothelioma	Male	0	0	0	0	0	0	0	0	0	0	0	0	0
ACH-000335	Telomerase putative	MSTO211H	Epithelial	lung	mesothelioma	Male	0	0	0	0	0	0	0	0	0	0	0	0	0
ACH-000569	Telomerase putative	ISTMES1	Epithelial	lung	mesothelioma	Female	0	0	0	0	0	0	0	0	0	0	0	0	0
ACH-000645	Telomerase putative	JL1	Epithelial	lung	mesothelioma	Male	0	0	0	0	0	0	0	0	0	0	0	0	0
ACH-001547	Telomerase putative	LO68	Epithelial	lung	mesothelioma	Male	0	0	0	0	0	0	0	0	0	0	0	0	0
ACH-001557	Telomerase putative	MERO41	Epithelial	lung	mesothelioma	Male	0	0	0	0	0	0	0	0	0	0	0	0	0
ACH-001558	Telomerase putative	MERO48A	Epithelial	lung	mesothelioma	Male	0	0	0	0	0	0	0	0	0	0	0	0	0
ACH-001559	Telomerase putative	MERO82	Epithelial	lung	mesothelioma		0	0	0	0	0	0	0	0	0	0	0	0	0
ACH-001560	Telomerase putative	MERO83	Epithelial	lung	mesothelioma	Male	0	0	0	0	0	0	0	0	0	0	0	0	0
ACH-001561	Telomerase putative	MERO84	Epithelial	lung	mesothelioma	Male	0	0	0	0	0	0	0	0	0	0	0	0	0
ACH-001562	Telomerase putative	MERO95	Epithelial	lung	mesothelioma	Male	0	0	0	0	0	0	0	0	0	0	0	0	0
ACH-001977	Telomerase putative	NO36	Epithelial	lung	mesothelioma	Male	0	0	0	0	0	0	0	0	0	0	0	0	0
ACH-000264	Telomerase	CALU6	Epithelial	lung	NSCLC	Female	1	0	1	0	0	0	0	0	0	0	0	0	0
ACH-000343	Telomerase	NCIH522	Epithelial	lung	NSCLC	Male	0	0	0	0	0	0	0	0	0	0	0	0	0
ACH-000379	Telomerase	NCIH1781	Epithelial	lung	NSCLC	Female	1	0	0	1	0	0	0	0	0	0	0	0	0
ACH-000392	Telomerase	CALU3	Epithelial	lung	NSCLC	Male	0	0	0	0	0	0	0	0	0	0	0	0	0
ACH-000395	Telomerase	NCIH520	Epithelial	lung	NSCLC	Male	1	0	0	0	0	0	0	0	0	0	0	0	0
ACH-000463	Telomerase	NCIH460	Epithelial	lung	NSCLC	Male	0	0	0	0	0	0	0	0	0	0	0	0	0
ACH-000510	Telomerase	NCIH1299	Epithelial	lung	NSCLC	Male	0	0	0	0	0	0	0	0	0	0	0	0	0
ACH-000511	Telomerase	CALU1	Epithelial	lung	NSCLC	Male	0	0	0	0	0	1	0	0	0	0	0	0	0
ACH-000603	Telomerase	BEN	Epithelial	lung	NSCLC	Male	0	0	0	0	0	0	0	0	0	0	0	0	0
ACH-000628	Telomerase	NCIH596	Epithelial	lung	NSCLC	Male	0	0	0	0	0	0	0	0	0	0	0	0	0
ACH-000638	Telomerase	NCIH441	Epithelial	lung	NSCLC	Male	0	0	0	0	0	0	0	0	0	0	0	0	0
ACH-000681	Telomerase	A549	Epithelial	lung	NSCLC	Male	0	0	0	0	0	0	0	0	0	0	0	0	0
ACH-000706	Telomerase	EKVX	Epithelial	lung	NSCLC	Male	0	0	0	0	0	0	0	0	0	0	0	0	0
ACH-000757	Telomerase	A427	Epithelial	lung	NSCLC	Male	0	0	0	0	0	0	0	0	0	0	0	0	0
ACH-000837	Telomerase	NCIH322	Epithelial	lung	NSCLC	Male	0	0	0	1	0	0	0	1	0	0	0	0	0
ACH-000860	Telomerase	NCIH358	Epithelial	lung	NSCLC	Male	0	0	0	0	0	0	0	0	0	0	0	0	0
ACH-000861	Telomerase	HOP62	Epithelial	lung	NSCLC	Female	0	0	0	0	0	0	0	0	0	0	0	0	0
ACH-000886	Telomerase	NCIH2009	Epithelial	lung	NSCLC	Female	1	0	0	0	0	0	0	0	0	0	0	0	0
ACH-000900	Telomerase	NCIH23	Epithelial	lung	NSCLC	Male	0	0	0	0	0	0	0	0	0	0	0	0	0
ACH-000980	Telomerase	NCIH1155	Epithelial	lung	NSCLC	Male	0	0	1	0	0	0	0	0	0	0	0	0	0
ACH-000012	Telomerase putative	HCC827	Epithelial	lung	NSCLC	Female	0	0	0	0	0	0	0	0	0	0	0	0	0
ACH-000015	Telomerase putative	NCIH1581	Epithelial	lung	NSCLC	Male	0	0	0	0	0	0	0	0	0	0	0	0	0
ACH-000021	Telomerase putative	NCIH1693	Epithelial	lung	NSCLC	Female	1	0	1	0	0	0	0	0	0	0	0	0	0
ACH-000029	Telomerase putative	HCC827GR5	Epithelial	lung	NSCLC	Female	0	0	0	0	0	0	0	0	0	0	1	0	0
ACH-000030	Telomerase putative	PC14	Epithelial	lung	NSCLC	Male	0	0	0	0	0	0	0	0	0	0	0	0	0
ACH-000033	Telomerase putative	NCIH1819	Epithelial	lung	NSCLC	Female	1	0	1	0	0	0	0	0	0	0	0	0	0
ACH-000035	Telomerase putative	NCIH1650	Epithelial	lung	NSCLC	Male	0	0	0	0	0	0	0	0	0	0	0	0	0
ACH-000062	Telomerase putative	RERFLCMS	Epithelial	lung	NSCLC	Male	0	0	0	0	0	0	0	0	0	0	0	0	0
ACH-000066	Telomerase putative	HCC4006	Epithelial	lung	NSCLC	Male	0	0	0	0	0	0	0	0	0	0	0	0	0
ACH-000109	Telomerase putative	NCIH3255	Epithelial	lung	NSCLC	Female	1	0	0	0	0	0	0	0	0	0	0	0	0
ACH-000121	Telomerase putative	NCIH2405	Epithelial	lung	NSCLC	Male	0	0	0	0	0	0	0	0	0	0	0	0	0
ACH-000143	Telomerase putative	HCC2429	Epithelial	lung	NSCLC	Female	0	0	0	0	0	0	0	0	0	0	0	0	0
ACH-000150	Telomerase putative	HCC2935	Epithelial	lung	NSCLC	Male	0	0	0	0	0	0	0	0	0	0	0	0	0
ACH-000161	Telomerase putative	CORL105	Epithelial	lung	NSCLC	Male	0	0	0	0	0	0	0	0	0	0	0	0	0
ACH-000176	Telomerase putative	LOUNH91	Epithelial	lung	NSCLC	Female	0	0	0	0	0	0	0	0	0	0	0	0	0
ACH-000186	Telomerase putative	NCIH2444	Epithelial	lung	NSCLC	Male	0	0	0	0	0	0	0	0	0	0	0	0	0
ACH-000251	Telomerase putative	NCIH2887	Epithelial	lung	NSCLC	Male	0	0	0	0	0	0	0	0	0	0	0	0	0
ACH-000261	Telomerase putative	RERFLCAI	Epithelial	lung	NSCLC	Male	0	0	0	0	0	0	0	0	0	0	0	0	0
ACH-000282	Telomerase putative	NCIH1755	Epithelial	lung	NSCLC	Female	0	0	0	0	0	0	0	0	0	0	0	0	0
ACH-000311	Telomerase putative	NCIH2122	Epithelial	lung	NSCLC	Female	0	0	0	0	0	0	0	0	0	0	0	0	0
ACH-000314	Telomerase putative	HCC2108	Epithelial	lung	NSCLC	Male	0	0	0	0	0	0	0	0	0	0	0	0	0
ACH-000327	Telomerase putative	NCIH1395	Epithelial	lung	NSCLC	Female	1	0	1	0	0	0	0	0	0	0	0	0	0
ACH-000337	Telomerase putative	NCIH3122	Epithelial	lung	NSCLC	Male	0	0	0	0	0	0	0	0	0	0	0	0	0
ACH-000339	Telomerase putative	HCC461	Epithelial	lung	NSCLC	Male	0	0	0	0	0	0	0	0	0	0	0	0	0
ACH-000378	Telomerase putative	NCIH647	Epithelial	lung	NSCLC	Male	0	0	0	0	0	0	0	0	0	0	0	0	0
ACH-000390	Telomerase putative	LUDLU1	Epithelial	lung	NSCLC	Male	0	0	0	0	0	1	0	0	0	0	0	0	0
ACH-000414	Telomerase putative	NCIH1944	Epithelial	lung	NSCLC	Female	0	0	0	0	0	0	0	0	0	0	0	0	0
ACH-000416	Telomerase putative	NCIH838	Epithelial	lung	NSCLC	Male	0	0	0	0	0	0	0	0	0	0	0	0	0
ACH-000434	Telomerase putative	NCIH1915	Epithelial	lung	NSCLC	Female	1	0	1	0	0	0	0	0	0	0	0	0	0
ACH-000438	Telomerase putative	LU65	Epithelial	lung	NSCLC	Male	0	0	0	0	0	0	0	0	0	0	0	0	0
ACH-000444	Telomerase putative	LU99	Epithelial	lung	NSCLC	Male	0	0	0	0	0	0	0	1	0	0	1	0	0
ACH-000447	Telomerase putative	NCIH2228	Epithelial	lung	NSCLC	Female	0	0	0	0	0	0	0	0	0	0	0	0	0
ACH-000448	Telomerase putative	NCIH1666	Epithelial	lung	NSCLC	Female	0	0	0	0	0	0	0	0	0	0	0	0	0
ACH-000451	Telomerase putative	NCIH2085	Epithelial	lung	NSCLC	Male	0	0	0	0	0	0	0	0	0	0	0	0	0
ACH-000454	Telomerase putative	HCC95	Epithelial	lung	NSCLC	Male	0	0	0	0	0	0	0	0	0	1	0	0	0
ACH-000481	Telomerase putative	NCIH2170	Epithelial	lung	NSCLC	Male	0	0	0	0	0	0	0	0	0	0	0	0	0
ACH-000482	Telomerase putative	RERFLCKJ	Epithelial	lung	NSCLC	Male	0	0	0	1	0	0	0	0	0	0	0	0	0
ACH-000496	Telomerase putative	NCIH1792	Epithelial	lung	NSCLC	Male	0	0	0	0	0	0	0	0	0	0	0	0	0
ACH-000521	Telomerase putative	NCIH2030	Epithelial	lung	NSCLC	Male	0	0	0	0	0	0	0	0	0	0	0	0	0
ACH-000528	Telomerase putative	ABC1	Epithelial	lung	NSCLC	Male	0	0	0	0	0	0	0	0	0	0	0	0	0
ACH-000553	Telomerase putative	SQ1	Epithelial	lung	NSCLC	Male	0	0	0	1	0	0	0	0	0	0	0	0	0
ACH-000562	Telomerase putative	HCC78	Epithelial	lung	NSCLC	Male	0	0	0	0	0	0	0	0	0	0	0	0	0
ACH-000563	Telomerase putative	EBC1	Epithelial	lung	NSCLC	Male	0	0	0	0	0	0	0	0	0	0	0	0	0
ACH-000575	Telomerase putative	HCC364	Epithelial	lung	NSCLC	Male	0	0	0	0	0	0	0	0	0	0	0	0	0
ACH-000578	Telomerase putative	HCC1171	Epithelial	lung	NSCLC	Male	0	0	0	0	0	0	0	0	0	0	0	0	0
ACH-000585	Telomerase putative	EPLC272H	Epithelial	lung	NSCLC	Male	0	0	0	0	1	0	0	0	1	0	0	0	0
ACH-000587	Telomerase putative	NCIH1975	Epithelial	lung	NSCLC	Female	0	0	0	0	0	0	0	0	0	0	0	0	0
ACH-000589	Telomerase putative	NCIH1437	Epithelial	lung	NSCLC	Male	0	0	0	0	0	0	0	0	0	0	0	0	0
ACH-000590	Telomerase putative	NCIH2073	Epithelial	lung	NSCLC	Female	0	0	0	0	0	0	0	0	0	0	0	0	0
ACH-000596	Telomerase putative	LCLC97TM1	Epithelial	lung	NSCLC	Male	0	0	0	0	0	0	0	0	0	0	0	0	0
ACH-000627	Telomerase putative	LCLC103H	Epithelial	lung	NSCLC	Male	0	0	0	0	0	0	0	0	0	0	0	0	0
ACH-000662	Telomerase putative	CORL23	Epithelial	lung	NSCLC	Male	0	0	0	0	0	0	0	0	0	0	0	0	0
ACH-000665	Telomerase putative	SKMES1	Epithelial	lung	NSCLC	Male	0	0	0	0	0	0	0	0	0	0	0	0	0
ACH-000666	Telomerase putative	NCIH1355	Epithelial	lung	NSCLC	Male	0	0	0	0	0	0	0	0	0	0	0	0	0
ACH-000667	Telomerase putative	HCC44	Epithelial	lung	NSCLC	Female	0	0	0	0	0	0	0	0	0	0	0	0	0
ACH-000669	Telomerase putative	SW900	Epithelial	lung	NSCLC	Male	0	0	0	0	0	0	0	0	0	0	0	0	0
ACH-000672	Telomerase putative	IALM	Epithelial	lung	NSCLC	Male	0	0	0	0	0	0	0	0	0	0	0	0	0
ACH-000675	Telomerase putative	NCIH1734	Epithelial	lung	NSCLC	Female	1	0	0	0	0	0	0	0	0	0	0	0	0
ACH-000677	Telomerase putative	SW1573	Epithelial	lung	NSCLC	Female	0	0	1	0	0	0	0	0	0	0	0	0	0
ACH-000690	Telomerase putative	HCC2814	Epithelial	lung	NSCLC	Male	0	0	0	1	0	0	0	0	0	0	0	0	0
ACH-000700	Telomerase putative	NCIH2882	Epithelial	lung	NSCLC	Female	0	0	0	0	0	0	0	0	0	0	0	0	0
ACH-000705	Telomerase putative	LC1F	Epithelial	lung	NSCLC	Male	0	0	0	0	0	0	0	0	0	0	0	0	0
ACH-000710	Telomerase putative	NCIH854	Epithelial	lung	NSCLC	Male	0	0	0	0	0	0	0	0	0	0	0	0	0
ACH-000712	Telomerase putative	HCC1833	Epithelial	lung	NSCLC	Female	0	0	0	0	0	0	0	0	0	0	0	0	0
ACH-000718	Telomerase putative	NCIH2291	Epithelial	lung	NSCLC	Male	0	0	0	0	0	1	0	0	0	0	0	0	0
ACH-000731	Telomerase putative	HCC2279	Epithelial	lung	NSCLC	Female	0	0	0	0	0	0	0	0	0	0	0	0	0
ACH-000733	Telomerase putative	NCIH1838	Epithelial	lung	NSCLC	Female	1	0	0	0	0	0	0	0	0	0	0	0	0
ACH-000737	Telomerase putative	NCIH1385	Epithelial	lung	NSCLC	Female	0	0	0	0	0	0	0	0	0	0	0	0	0
ACH-000744	Telomerase putative	NCIH1623	Epithelial	lung	NSCLC	Male	0	0	0	0	0	0	0	0	0	0	0	0	0
ACH-000747	Telomerase putative	NCIH1703	Epithelial	lung	NSCLC	Male	0	0	0	1	0	0	0	0	0	0	0	0	0
ACH-000766	Telomerase putative	NCIH1648	Epithelial	lung	NSCLC	Male	0	0	0	0	0	0	0	0	0	0	0	0	0
ACH-000769	Telomerase putative	LK2	Epithelial	lung	NSCLC	Male	0	0	0	0	0	0	0	0	0	0	0	0	0
ACH-000774	Telomerase putative	RERFLCAD2	Epithelial	lung	NSCLC	Male	0	0	0	0	0	1	0	0	0	0	0	0	0
ACH-000779	Telomerase putative	PC9	Epithelial	lung	NSCLC	Male	0	0	0	0	0	0	0	0	0	0	0	0	0
ACH-000781	Telomerase putative	NCIH2023	Epithelial	lung	NSCLC	Male	0	0	0	0	0	0	0	0	0	0	0	0	0
ACH-000785	Telomerase putative	NCIH2126	Epithelial	lung	NSCLC	Male	0	0	0	0	0	0	0	0	0	0	0	0	0
ACH-000787	Telomerase putative	LXF289	Epithelial	lung	NSCLC	Male	0	0	0	0	0	0	0	0	0	0	0	0	0
ACH-000789	Telomerase putative	NCIH810	Epithelial	lung	NSCLC	Male	0	0	0	0	0	0	0	0	0	0	0	0	0
ACH-000791	Telomerase putative	RERFLCAD1	Epithelial	lung	NSCLC	Male	0	0	0	0	0	0	0	0	0	0	0	0	0
ACH-000813	Telomerase putative	T3M10	Epithelial	lung	NSCLC	Male	0	0	0	1	0	0	0	0	0	0	0	0	0
ACH-000825	Telomerase putative	HOP92	Epithelial	lung	NSCLC	Male	0	0	0	0	0	0	0	0	0	0	0	0	0
ACH-000826	Telomerase putative	CAL12T	Epithelial	lung	NSCLC	Male	0	0	0	0	0	0	0	0	0	0	0	0	0
ACH-000840	Telomerase putative	HCC366	Epithelial	lung	NSCLC	Female	0	0	0	1	0	0	0	0	0	0	0	0	0
ACH-000841	Telomerase putative	NCIH2087	Epithelial	lung	NSCLC	Male	0	0	0	0	0	0	0	0	0	0	0	0	0
ACH-000843	Telomerase putative	HARA	Epithelial	lung	NSCLC	Male	0	0	0	0	0	0	0	0	0	0	0	0	0
ACH-000845	Telomerase putative	NCIH1373	Epithelial	lung	NSCLC	Male	0	0	0	0	0	0	0	0	0	0	0	0	0
ACH-000851	Telomerase putative	MORCPR	Epithelial	lung	NSCLC		0	0	0	0	0	0	0	0	0	0	0	0	0
ACH-000852	Telomerase putative	NCIH1435	Epithelial	lung	NSCLC	Female	0	0	0	0	0	0	0	0	0	0	0	0	0
ACH-000853	Telomerase putative	NCIH661	Epithelial	lung	NSCLC	Male	0	0	0	0	0	0	0	0	0	0	0	0	0
ACH-000858	Telomerase putative	KNS62	Epithelial	lung	NSCLC	Male	0	0	0	0	0	0	0	0	0	0	0	0	0
ACH-000867	Telomerase putative	CHAGOK1	Epithelial	lung	NSCLC	Male	0	0	0	0	0	0	0	0	0	0	0	0	0
ACH-000868	Telomerase putative	HCC1195	Epithelial	lung	NSCLC	Male	0	0	0	0	0	0	0	0	0	0	0	0	0
ACH-000869	Telomerase putative	NCIH1568	Epithelial	lung	NSCLC	Female	0	0	0	0	0	0	0	0	0	0	0	0	0
ACH-000872	Telomerase putative	HCC515	Epithelial	lung	NSCLC	Female	0	0	0	0	0	0	0	0	0	0	0	0	0
ACH-000875	Telomerase putative	NCIH2347	Epithelial	lung	NSCLC	Female	1	0	0	0	0	0	0	0	0	0	0	0	0
ACH-000878	Telomerase putative	HCC15	Epithelial	lung	NSCLC	Male	0	0	0	0	0	0	0	0	0	0	0	0	0
ACH-000888	Telomerase putative	NCIH1793	Epithelial	lung	NSCLC	Female	0	0	0	0	0	0	0	0	0	0	0	0	0
ACH-000891	Telomerase putative	HCC1438	Epithelial	lung	NSCLC	Male	0	0	0	1	0	0	0	0	0	0	0	0	0
ACH-000892	Telomerase putative	NCIH1563	Epithelial	lung	NSCLC	Male	0	0	0	0	0	0	0	0	0	0	0	0	0
ACH-000893	Telomerase putative	NCIH1651	Epithelial	lung	NSCLC	Male	0	0	0	0	0	0	0	0	0	0	0	0	0
ACH-000894	Telomerase putative	NCIH1869	Epithelial	lung	NSCLC	Male	0	0	0	0	0	0	0	0	0	0	0	0	0
ACH-000901	Telomerase putative	HCC1359	Epithelial	lung	NSCLC	Female	1	0	0	0	0	0	0	0	0	0	0	0	0
ACH-000904	Telomerase putative	NCIH2106	Epithelial	lung	NSCLC	Male	0	0	0	0	0	0	0	0	0	0	0	0	0
ACH-000916	Telomerase putative	NCIH1573	Epithelial	lung	NSCLC	Female	0	0	1	0	0	0	0	0	0	0	0	0	0
ACH-000921	Telomerase putative	NCIH1339	Epithelial	lung	NSCLC	Male	0	0	0	0	0	0	0	0	0	0	0	0	0
ACH-000924	Telomerase putative	NCIH2172	Epithelial	lung	NSCLC	Female	0	0	1	0	0	0	0	0	0	0	0	0	0
ACH-000925	Telomerase putative	DV90	Epithelial	lung	NSCLC	Male	0	0	0	0	0	0	0	0	0	0	0	0	0
ACH-000929	Telomerase putative	NCIH2110	Epithelial	lung	NSCLC		0	0	0	0	0	0	0	0	0	0	0	0	0
ACH-000945	Telomerase putative	NCIH650	Epithelial	lung	NSCLC	Male	0	0	0	0	0	1	0	1	0	0	0	0	0
ACH-000951	Telomerase putative	NCIH2342	Epithelial	lung	NSCLC	Male	0	0	0	0	0	0	0	0	0	0	0	0	0
ACH-000975	Telomerase putative	HCC2450	Epithelial	lung	NSCLC	Male	0	0	0	0	0	0	0	0	0	0	0	0	0
ACH-001075	Telomerase putative	NCIH292	Epithelial	lung	NSCLC	Female	0	0	0	0	0	0	0	0	0	0	0	0	0
ACH-001113	Telomerase putative	LC1SQSF	Epithelial	lung	NSCLC	Male	0	0	0	0	0	0	0	0	0	0	0	0	0
ACH-000280	Telomerase putative	SNU840	Epithelial	ovary	brenner_tumor	Female	0	0	0	0	0	0	0	0	0	0	0	0	0
ACH-002038	Telomerase putative	HSKTC	Epithelial	ovary	krukenberg_tumor	Female	0	0	0	0	0	0	0	0	0	0	0	0	0
ACH-001374	Telomerase putative	PA1	Epithelial	ovary	mixed_germ_cell	Female	0	0	0	0	0	0	0	0	0	0	0	0	0
ACH-000001	Telomerase	NIHOVCAR3	Epithelial	ovary	ovary_adenocarcinoma	Female	0	0	0	0	0	0	0	0	0	0	0	0	0
ACH-000430	Telomerase	TYKNU	Epithelial	ovary	ovary_adenocarcinoma	Female	0	0	0	0	0	0	0	0	0	0	1	0	0
ACH-000657	Telomerase	A2780	Epithelial	ovary	ovary_adenocarcinoma	Female	0	0	0	0	0	0	0	0	0	0	0	0	0
ACH-000696	Telomerase	OVCAR8	Epithelial	ovary	ovary_adenocarcinoma	Female	0	0	0	0	0	0	0	0	0	0	0	0	0
ACH-000713	Telomerase	CAOV3	Epithelial	ovary	ovary_adenocarcinoma	Female	0	0	0	0	0	0	0	0	0	0	0	0	0
ACH-000811	Telomerase	SKOV3	Epithelial	ovary	ovary_adenocarcinoma	Female	0	0	0	0	0	0	0	0	0	0	0	0	0
ACH-000966	Telomerase	IGROV1	Epithelial	ovary	ovary_adenocarcinoma	Female	0	0	0	0	0	0	0	0	0	0	0	0	0
ACH-001151	Telomerase	OVCAR5	Epithelial	ovary	ovary_adenocarcinoma	Female	1	0	1	1	0	0	0	0	0	0	0	0	0
ACH-000013	Telomerase putative	ONCODG1	Epithelial	ovary	ovary_adenocarcinoma	Female	0	0	0	0	0	0	0	0	0	0	0	0	0
ACH-000048	Telomerase putative	TOV112D	Epithelial	ovary	ovary_adenocarcinoma	Female	0	0	0	0	0	0	0	0	0	0	0	0	0
ACH-000103	Telomerase putative	CAOV4	Epithelial	ovary	ovary_adenocarcinoma	Female	1	0	1	0	0	0	0	0	0	0	0	0	0
ACH-000116	Telomerase putative	OAW28	Epithelial	ovary	ovary_adenocarcinoma	Female	1	0	1	0	0	0	0	0	0	0	0	0	0
ACH-000123	Telomerase putative	COV434	Epithelial	ovary	ovary_adenocarcinoma	Female	0	0	0	0	0	0	0	0	0	0	0	0	0
ACH-000132	Telomerase putative	JHOS2	Epithelial	ovary	ovary_adenocarcinoma	Female	0	0	0	0	0	0	0	0	0	0	0	0	0
ACH-000237	Telomerase putative	JHOM1	Epithelial	ovary	ovary_adenocarcinoma	Female	0	0	0	0	0	0	0	0	0	0	0	0	0
ACH-000256	Telomerase putative	COV318	Epithelial	ovary	ovary_adenocarcinoma	Female	0	0	0	0	0	0	0	0	0	0	0	0	0
ACH-000278	Telomerase putative	COV362	Epithelial	ovary	ovary_adenocarcinoma	Female	0	0	0	0	0	0	0	0	0	0	0	0	0
ACH-000291	Telomerase putative	OV90	Epithelial	ovary	ovary_adenocarcinoma	Female	0	0	0	0	0	0	0	0	0	0	0	0	0
ACH-000308	Telomerase putative	EFO21	Epithelial	ovary	ovary_adenocarcinoma	Female	0	0	0	0	0	0	0	0	0	0	0	0	0
ACH-000324	Telomerase putative	JHOC5	Epithelial	ovary	ovary_adenocarcinoma	Female	0	0	0	0	0	0	0	0	0	0	0	0	0
ACH-000333	Telomerase putative	JHOM2B	Epithelial	ovary	ovary_adenocarcinoma	Female	0	0	0	0	0	0	0	0	0	0	0	0	0
ACH-000409	Telomerase putative	OVSAHO	Epithelial	ovary	ovary_adenocarcinoma	Female	0	0	0	0	0	1	0	0	0	0	0	0	0
ACH-000443	Telomerase putative	OVKATE	Epithelial	ovary	ovary_adenocarcinoma	Female	1	0	1	0	0	0	0	0	0	0	0	0	0
ACH-000460	Telomerase putative	SNU8	Epithelial	ovary	ovary_adenocarcinoma	Female	0	0	0	0	0	0	0	0	0	0	0	0	0
ACH-000524	Telomerase putative	KURAMOCHI	Epithelial	ovary	ovary_adenocarcinoma	Female	1	0	1	0	0	1	0	0	0	0	0	0	0
ACH-000527	Telomerase putative	OVISE	Epithelial	ovary	ovary_adenocarcinoma	Female	0	0	0	0	0	0	0	0	0	0	0	0	0
ACH-000542	Telomerase putative	HEYA8	Epithelial	ovary	ovary_adenocarcinoma	Female	0	0	0	0	0	0	0	0	0	0	0	0	0
ACH-000574	Telomerase putative	FUOV1	Epithelial	ovary	ovary_adenocarcinoma	Female	0	0	0	0	0	0	0	0	0	0	0	0	0
ACH-000584	Telomerase putative	JHOS4	Epithelial	ovary	ovary_adenocarcinoma	Female	0	0	1	0	0	0	0	0	0	0	0	0	0
ACH-000608	Telomerase putative	COV644	Epithelial	ovary	ovary_adenocarcinoma	Female	0	0	0	0	0	0	0	0	0	0	0	0	0
ACH-000617	Telomerase putative	OVCAR4	Epithelial	ovary	ovary_adenocarcinoma	Female	0	0	0	0	0	0	0	0	0	0	0	0	0
ACH-000635	Telomerase putative	SNU119	Epithelial	ovary	ovary_adenocarcinoma	Female	1	0	0	0	0	0	0	0	0	0	1	0	0
ACH-000646	Telomerase putative	OVMANA	Epithelial	ovary	ovary_adenocarcinoma	Female	0	0	0	0	0	0	0	0	0	0	0	0	0
ACH-000701	Telomerase putative	RMUGS	Epithelial	ovary	ovary_adenocarcinoma	Female	0	0	0	0	0	0	0	0	0	0	0	0	0
ACH-000719	Telomerase putative	RMGI	Epithelial	ovary	ovary_adenocarcinoma	Female	0	0	0	0	0	0	0	0	0	0	0	0	0
ACH-000796	Telomerase putative	MCAS	Epithelial	ovary	ovary_adenocarcinoma	Female	0	0	0	0	0	1	0	0	0	0	0	0	0
ACH-000885	Telomerase putative	TOV21G	Epithelial	ovary	ovary_adenocarcinoma	Female	0	0	0	0	0	0	0	0	0	0	0	0	0
ACH-000906	Telomerase putative	ES2	Epithelial	ovary	ovary_adenocarcinoma	Female	0	0	0	0	0	0	0	0	0	0	0	0	0
ACH-000936	Telomerase putative	EFO27	Epithelial	ovary	ovary_adenocarcinoma	Female	0	0	0	0	0	0	0	0	0	0	0	0	0
ACH-000947	Telomerase putative	OVK18	Epithelial	ovary	ovary_adenocarcinoma	Female	0	0	0	1	0	1	0	0	0	0	0	0	0
ACH-000962	Telomerase putative	OC314	Epithelial	ovary	ovary_adenocarcinoma	Female	0	0	0	0	0	1	0	0	0	0	0	0	0
ACH-001048	Telomerase putative	COV504	Epithelial	ovary	ovary_adenocarcinoma	Female	0	0	0	0	0	0	0	0	0	0	0	0	0
ACH-001145	Telomerase putative	OC316	Epithelial	ovary	ovary_adenocarcinoma	Female	1	0	0	0	0	1	0	0	0	0	0	0	0
ACH-001369	Telomerase putative	OCIC5X	Epithelial	ovary	ovary_adenocarcinoma	Female	1	0	0	0	0	0	0	0	0	0	0	0	0
ACH-001370	Telomerase putative	OCIP5X	Epithelial	ovary	ovary_adenocarcinoma	Female	0	0	0	1	0	0	1	0	0	0	0	0	0
ACH-001373	Telomerase putative	OV17R	Epithelial	ovary	ovary_adenocarcinoma	Female	1	0	1	0	0	1	0	0	0	0	0	0	0
ACH-001403	Telomerase putative	TO14	Epithelial	ovary	ovary_adenocarcinoma	Female	0	0	0	0	0	0	0	0	0	0	0	0	0
ACH-001418	Telomerase putative	UWB1289	Epithelial	ovary	ovary_adenocarcinoma	Female	0	0	0	0	0	0	0	0	0	0	0	0	0
ACH-001628	Telomerase putative	PEA1	Epithelial	ovary	ovary_adenocarcinoma	Female	1	0	1	0	0	0	0	0	0	0	0	0	0
ACH-001630	Telomerase putative	PEO1	Epithelial	ovary	ovary_adenocarcinoma	Female	0	0	0	1	0	1	0	0	0	0	0	0	0
ACH-001632	Telomerase putative	PEO4	Epithelial	ovary	ovary_adenocarcinoma	Female	0	0	0	0	0	0	0	0	0	0	0	0	0
ACH-001719	Telomerase putative	OCIC4P	Epithelial	ovary	ovary_adenocarcinoma	Female	0	0	0	0	0	0	0	0	0	0	0	0	0
ACH-001991	Telomerase putative	NZOV9	Epithelial	ovary	ovary_adenocarcinoma	Female	1	0	0	0	0	1	0	0	0	0	0	0	0
ACH-000704	Telomerase	OAW42	Epithelial	ovary	ovary_carcinoma	Female	0	0	0	0	0	0	0	0	0	0	0	0	0
ACH-001340	Telomerase putative	COV413A	Epithelial	ovary	ovary_carcinoma	Female	0	0	0	0	0	0	0	0	0	0	0	0	0
ACH-001278	Telomerase putative	BIN67	Epithelial	ovary	SCCOHT	Female	0	0	0	0	0	0	0	0	0	0	0	0	0
ACH-001279	Telomerase putative	SCCOHT1	Epithelial	ovary	SCCOHT	Female	0	0	0	0	0	0	0	0	0	0	0	0	0
ACH-000107	Telomerase	CAPAN2	Epithelial	pancreas	exocrine	Male	0	0	0	0	0	0	0	0	0	0	0	0	0
ACH-000108	Telomerase	KP3	Epithelial	pancreas	exocrine	Male	0	0	0	0	0	0	0	0	0	0	0	0	0
ACH-000114	Telomerase	SU8686	Epithelial	pancreas	exocrine	Female	1	0	0	0	0	0	0	0	0	0	0	0	0
ACH-000138	Telomerase	CFPAC1	Epithelial	pancreas	exocrine	Male	0	0	0	0	0	0	0	0	0	0	0	0	0
ACH-000164	Telomerase	PANC1	Epithelial	pancreas	exocrine	Male	0	0	0	1	0	0	0	0	0	0	0	0	0
ACH-000222	Telomerase	ASPC1	Epithelial	pancreas	exocrine	Female	0	0	0	0	0	0	0	0	0	0	0	0	0
ACH-000281	Telomerase	KP2	Epithelial	pancreas	exocrine	Female	0	0	0	0	0	0	0	0	0	0	0	0	0
ACH-000354	Telomerase	CAPAN1	Epithelial	pancreas	exocrine	Male	0	0	0	0	0	1	0	0	0	0	1	0	0
ACH-000535	Telomerase	BXPC3	Epithelial	pancreas	exocrine	Female	0	0	0	0	0	0	0	0	0	0	0	0	0
ACH-000601	Telomerase	MIAPACA2	Epithelial	pancreas	exocrine	Male	0	0	0	0	0	0	0	0	0	0	0	0	0
ACH-000652	Telomerase	SUIT2	Epithelial	pancreas	exocrine	Male	0	0	0	0	0	0	0	0	0	0	0	0	0
ACH-001107	Telomerase	KP1N	Epithelial	pancreas	exocrine	Male	0	0	0	1	0	0	0	0	0	0	0	0	0
ACH-000022	Telomerase putative	PATU8988S	Epithelial	pancreas	exocrine	Female	0	0	0	0	0	0	0	0	0	0	0	0	0
ACH-000023	Telomerase putative	PATU8988T	Epithelial	pancreas	exocrine	Female	0	0	0	0	0	0	0	0	0	0	0	0	0
ACH-000031	Telomerase putative	PANC0213	Epithelial	pancreas	exocrine	Female	0	0	0	0	0	0	0	0	0	0	0	0	0
ACH-000042	Telomerase putative	PANC0203	Epithelial	pancreas	exocrine	Female	0	0	0	0	0	0	0	0	0	0	0	0	0
ACH-000060	Telomerase putative	PANC1005	Epithelial	pancreas	exocrine	Male	0	0	0	0	0	0	0	0	0	0	0	0	0
ACH-000085	Telomerase putative	T3M4	Epithelial	pancreas	exocrine	Male	0	0	0	0	0	0	0	0	0	0	0	0	0
ACH-000093	Telomerase putative	PANC0504	Epithelial	pancreas	exocrine	Female	0	0	0	0	0	0	0	0	0	0	0	0	0
ACH-000094	Telomerase putative	HPAFII	Epithelial	pancreas	exocrine	Male	0	0	0	0	0	0	0	0	0	0	0	0	0
ACH-000118	Telomerase putative	HUPT3	Epithelial	pancreas	exocrine	Male	0	0	0	0	0	0	0	0	0	0	0	0	0
ACH-000139	Telomerase putative	PANC0327	Epithelial	pancreas	exocrine	Female	0	0	0	0	0	0	0	0	0	0	0	0	0
ACH-000155	Telomerase putative	SW1990	Epithelial	pancreas	exocrine	Male	0	0	0	0	0	0	0	0	0	0	0	0	0
ACH-000178	Telomerase putative	HS766T	Epithelial	pancreas	exocrine	Male	0	0	0	0	0	0	0	0	0	0	0	0	0
ACH-000205	Telomerase putative	PK59	Epithelial	pancreas	exocrine	Female	0	0	0	0	0	0	0	0	0	0	0	0	0
ACH-000235	Telomerase putative	PANC0403	Epithelial	pancreas	exocrine	Male	0	0	0	0	0	0	0	0	0	0	0	0	0
ACH-000243	Telomerase putative	DANG	Epithelial	pancreas	exocrine	Female	0	0	0	1	0	0	0	0	0	0	0	0	0
ACH-000265	Telomerase putative	KP4	Epithelial	pancreas	exocrine	Male	0	0	0	0	0	0	0	0	0	0	0	0	0
ACH-000266	Telomerase putative	SNU213	Epithelial	pancreas	exocrine	Male	0	0	0	0	0	0	0	0	0	0	0	0	0
ACH-000270	Telomerase putative	HPAC	Epithelial	pancreas	exocrine	Female	1	0	0	0	0	0	0	0	0	0	0	0	0
ACH-000307	Telomerase putative	PK1	Epithelial	pancreas	exocrine	Male	0	0	0	0	0	0	0	0	0	0	0	0	0
ACH-000320	Telomerase putative	PSN1	Epithelial	pancreas	exocrine	Male	0	0	0	0	0	0	0	0	0	0	0	0	0
ACH-000332	Telomerase putative	YAPC	Epithelial	pancreas	exocrine	Male	0	0	0	0	0	0	0	0	0	0	0	0	0
ACH-000417	Telomerase putative	PANC0813	Epithelial	pancreas	exocrine	Male	0	0	0	1	0	0	0	0	0	0	0	0	0
ACH-000468	Telomerase putative	PK45H	Epithelial	pancreas	exocrine		0	0	0	0	0	0	0	0	0	0	0	0	0
ACH-000502	Telomerase putative	TCCPAN2	Epithelial	pancreas	exocrine	Female	1	0	1	0	0	0	0	0	0	0	0	0	0
ACH-000599	Telomerase putative	PATU8902	Epithelial	pancreas	exocrine	Female	0	0	0	0	0	0	0	0	0	0	0	0	0
ACH-000685	Telomerase putative	L33	Epithelial	pancreas	exocrine	Female	0	0	0	0	0	0	0	0	0	0	0	0	0
ACH-000933	Telomerase putative	SNU324	Epithelial	pancreas	exocrine	Male	0	0	0	0	0	1	0	0	0	0	0	0	0
ACH-001098	Telomerase putative	KCIMOH1	Epithelial	pancreas	exocrine	Female	1	0	0	0	0	0	0	0	0	0	0	0	0
ACH-001353	Telomerase putative	JOPACA1	Epithelial	pancreas	exocrine	Male	0	0	0	0	0	0	0	0	0	0	0	0	0
ACH-001375	Telomerase putative	PACADD119	Epithelial	pancreas	exocrine	Male	0	0	0	0	0	0	0	0	0	0	0	0	0
ACH-001376	Telomerase putative	PACADD135	Epithelial	pancreas	exocrine	Female	0	0	0	0	0	0	0	1	0	0	0	0	0
ACH-001377	Telomerase putative	PACADD137	Epithelial	pancreas	exocrine	Female	0	0	0	0	0	0	0	0	0	0	0	0	0
ACH-001378	Telomerase putative	PACADD159	Epithelial	pancreas	exocrine	Male	0	0	0	0	0	0	0	0	0	0	0	0	0
ACH-001379	Telomerase putative	PACADD161	Epithelial	pancreas	exocrine	Female	1	0	1	0	0	0	0	0	0	0	0	0	0
ACH-001380	Telomerase putative	PACADD165	Epithelial	pancreas	exocrine	Male	0	0	0	0	0	0	0	0	0	0	0	0	0
ACH-001999	Telomerase putative	9505BIK	Epithelial	pancreas	exocrine	Male	0	0	0	0	0	0	0	0	0	0	0	0	0
ACH-002039	Telomerase putative	PK8	Epithelial	pancreas	exocrine		0	0	0	0	0	0	0	0	0	0	0	0	0
ACH-000090	Telomerase	PC3	Epithelial	prostate	prostate_adenocarcinoma	Male	0	0	0	0	0	0	0	0	0	0	0	0	0
ACH-000977	Telomerase	LNCAPCLONEFGC	Epithelial	prostate	prostate_adenocarcinoma	Male	0	0	0	0	0	0	0	0	0	0	0	0	0
ACH-000979	Telomerase	DU145	Epithelial	prostate	prostate_adenocarcinoma	Male	0	0	0	0	0	0	0	0	0	0	0	0	0
ACH-000115	Telomerase putative	VCAP	Epithelial	prostate	prostate_adenocarcinoma	Male	0	0	0	0	0	0	0	0	0	0	0	0	0
ACH-000952	Telomerase putative	MDAPCA2B	Epithelial	prostate	prostate_adenocarcinoma	Male	0	0	0	0	0	0	0	0	0	0	0	0	0
ACH-000956	Telomerase putative	22RV1	Epithelial	prostate	prostate_adenocarcinoma	Male	0	0	0	1	0	1	0	0	0	0	0	0	0
ACH-001422	Telomerase putative	WPE1NA22	Epithelial	prostate	prostate_adenocarcinoma	Male	0	0	0	0	0	0	0	0	0	0	0	0	0
ACH-001627	Telomerase putative	P4E6	Epithelial	prostate	prostate_adenocarcinoma	Male	0	0	0	0	0	0	0	0	0	0	0	0	0
ACH-001648	Telomerase putative	SHMAC4	Epithelial	prostate	prostate_adenocarcinoma	Male	0	0	0	0	0	0	0	0	0	0	0	0	0
ACH-001649	Telomerase putative	SHMAC5	Epithelial	prostate	prostate_adenocarcinoma	Male	0	0	0	0	0	0	0	0	0	0	0	0	0
ACH-001453	Telomerase putative	BPH1	Epithelial	prostate	prostate_hyperplasia	Male	0	0	0	0	0	0	0	0	0	0	0	0	0
ACH-001328	Telomerase putative	A431	Epithelial	skin	skin_squamous	Female	0	0	0	0	0	0	0	0	0	0	0	0	0
ACH-001523	Telomerase putative	HSC1	Epithelial	skin	skin_squamous	Male	0	0	0	0	0	0	0	0	0	0	0	0	0
ACH-000058	Telomerase putative	ML1	Epithelial	thyroid	thyroid_carcinoma	Female	0	0	0	0	0	1	0	0	0	0	0	0	0
ACH-000174	Telomerase putative	CAL62	Epithelial	thyroid	thyroid_carcinoma	Female	0	0	0	0	0	0	0	0	0	0	0	0	0
ACH-000191	Telomerase putative	BHT101	Epithelial	thyroid	thyroid_carcinoma	Female	0	0	0	0	0	0	0	0	0	0	0	0	0
ACH-000456	Telomerase putative	BCPAP	Epithelial	thyroid	thyroid_carcinoma	Female	0	0	0	0	0	0	0	0	0	0	0	0	0
ACH-000716	Telomerase putative	TT2609C02	Epithelial	thyroid	thyroid_carcinoma	Male	0	0	0	0	0	0	0	0	0	0	0	0	0
ACH-000897	Telomerase putative	FTC238	Epithelial	thyroid	thyroid_carcinoma	Male	0	0	0	0	0	0	0	0	0	0	0	0	0
ACH-000903	Telomerase putative	FTC133	Epithelial	thyroid	thyroid_carcinoma	Male	0	0	0	0	0	0	0	0	0	0	0	0	0
ACH-001306	Telomerase putative	8305C	Epithelial	thyroid	thyroid_carcinoma	Female	0	0	0	0	0	0	0	0	0	0	0	0	0
ACH-001307	Telomerase putative	8505C	Epithelial	thyroid	thyroid_carcinoma	Female	0	0	0	0	0	0	0	0	0	0	0	0	0
ACH-001356	Telomerase putative	MB1	Epithelial	thyroid	thyroid_carcinoma	Male	0	0	0	0	0	0	0	0	0	0	0	0	0
ACH-001384	Telomerase putative	RO82W1	Epithelial	thyroid	thyroid_carcinoma	Female	0	0	0	0	0	0	0	0	0	0	0	0	0
ACH-001443	Telomerase putative	ASH3	Epithelial	thyroid	thyroid_carcinoma	Female	0	0	0	0	0	0	0	0	0	0	0	0	0
ACH-001528	Telomerase putative	IHH4	Epithelial	thyroid	thyroid_carcinoma	Male	0	0	0	0	0	0	0	0	0	0	0	0	0
ACH-002041	Telomerase putative	HOTHC	Epithelial	thyroid	thyroid_carcinoma	Female	0	0	0	0	0	0	0	0	0	0	0	0	0
ACH-000163	Telomerase putative	SW579	Epithelial	thyroid	thyroid_squamous	Male	0	0	0	0	0	0	0	0	0	0	0	0	0
ACH-002042	Telomerase putative	T3M5	Epithelial	thyroid	thyroid_squamous	Female	0	0	0	0	0	0	0	0	0	0	0	0	0
ACH-000181	Telomerase	SCC9	Epithelial	upper_aerodigestive	upper_aerodigestive_squamous	Male	0	0	0	0	0	0	0	0	0	0	0	0	0
ACH-000188	Telomerase	SCC25	Epithelial	upper_aerodigestive	upper_aerodigestive_squamous	Male	0	0	0	0	0	0	0	0	0	0	0	0	0
ACH-000228	Telomerase	BICR31	Epithelial	upper_aerodigestive	upper_aerodigestive_squamous	Male	0	0	0	0	0	0	0	0	0	0	0	0	0
ACH-000238	Telomerase	SCC4	Epithelial	upper_aerodigestive	upper_aerodigestive_squamous	Male	0	0	0	0	0	0	0	0	0	0	0	0	0
ACH-000254	Telomerase	SCC15	Epithelial	upper_aerodigestive	upper_aerodigestive_squamous	Male	0	0	0	0	0	0	0	0	0	0	0	0	0
ACH-000415	Telomerase	BICR6	Epithelial	upper_aerodigestive	upper_aerodigestive_squamous	Male	0	0	0	0	0	0	0	0	0	0	0	0	0
ACH-000832	Telomerase	CAL27	Epithelial	upper_aerodigestive	upper_aerodigestive_squamous	Male	0	0	0	0	0	0	0	0	0	0	0	0	0
ACH-000846	Telomerase	FADU	Epithelial	upper_aerodigestive	upper_aerodigestive_squamous	Male	0	0	0	0	0	0	0	0	0	0	0	0	0
ACH-000207	Telomerase putative	DETROIT562	Epithelial	upper_aerodigestive	upper_aerodigestive_squamous	Female	1	0	0	0	0	0	0	0	0	0	0	0	0
ACH-000472	Telomerase putative	HSC2	Epithelial	upper_aerodigestive	upper_aerodigestive_squamous	Male	0	0	0	0	0	0	0	0	0	0	0	0	0
ACH-000500	Telomerase putative	SNU46	Epithelial	upper_aerodigestive	upper_aerodigestive_squamous	Male	0	0	0	0	0	0	0	0	0	0	0	0	0
ACH-000503	Telomerase putative	BICR16	Epithelial	upper_aerodigestive	upper_aerodigestive_squamous	Male	0	0	0	0	0	0	0	0	0	0	0	0	0
ACH-000518	Telomerase putative	CAL33	Epithelial	upper_aerodigestive	upper_aerodigestive_squamous	Male	0	0	0	0	0	0	0	0	0	0	0	0	0
ACH-000546	Telomerase putative	HSC4	Epithelial	upper_aerodigestive	upper_aerodigestive_squamous	Male	0	0	0	0	0	0	0	0	0	0	0	0	0
ACH-000548	Telomerase putative	BHY	Epithelial	upper_aerodigestive	upper_aerodigestive_squamous	Male	0	0	0	0	0	0	1	0	0	0	0	0	0
ACH-000549	Telomerase putative	SNU1076	Epithelial	upper_aerodigestive	upper_aerodigestive_squamous	Male	0	0	0	0	0	0	0	0	0	0	0	0	0
ACH-000606	Telomerase putative	PECAPJ34CLONEC12	Epithelial	upper_aerodigestive	upper_aerodigestive_squamous	Male	0	0	0	0	0	0	0	0	0	0	0	0	0
ACH-000618	Telomerase putative	SNU1041	Epithelial	upper_aerodigestive	upper_aerodigestive_squamous	Male	0	0	0	0	0	0	0	0	0	0	0	0	0
ACH-000619	Telomerase putative	PECAPJ15	Epithelial	upper_aerodigestive	upper_aerodigestive_squamous	Male	0	0	0	0	0	0	0	0	0	0	0	0	0
ACH-000630	Telomerase putative	YD8	Epithelial	upper_aerodigestive	upper_aerodigestive_squamous	Female	0	0	0	0	0	0	0	0	0	0	0	0	0
ACH-000682	Telomerase putative	SNU1066	Epithelial	upper_aerodigestive	upper_aerodigestive_squamous	Male	0	0	0	0	0	0	0	0	0	0	0	0	0
ACH-000692	Telomerase putative	SNU899	Epithelial	upper_aerodigestive	upper_aerodigestive_squamous	Male	0	0	0	0	0	0	0	0	0	0	0	0	0
ACH-000715	Telomerase putative	SNU1214	Epithelial	upper_aerodigestive	upper_aerodigestive_squamous	Male	0	0	0	0	0	0	0	0	0	0	0	0	0
ACH-000723	Telomerase putative	YD10B	Epithelial	upper_aerodigestive	upper_aerodigestive_squamous	Male	0	0	0	0	0	0	0	0	0	0	0	0	0
ACH-000732	Telomerase putative	PECAPJ41CLONED2	Epithelial	upper_aerodigestive	upper_aerodigestive_squamous	Female	0	0	0	0	0	0	0	0	0	0	0	0	0
ACH-000735	Telomerase putative	PECAPJ49	Epithelial	upper_aerodigestive	upper_aerodigestive_squamous	Male	0	0	0	0	0	0	0	0	0	0	0	0	0
ACH-000740	Telomerase putative	A253	Epithelial	upper_aerodigestive	upper_aerodigestive_squamous	Male	0	0	0	0	0	0	0	0	0	1	0	0	0
ACH-000762	Telomerase putative	YD38	Epithelial	upper_aerodigestive	upper_aerodigestive_squamous	Male	0	0	0	0	0	0	0	0	0	0	0	0	0
ACH-000778	Telomerase putative	HSC3	Epithelial	upper_aerodigestive	upper_aerodigestive_squamous	Male	0	0	0	0	0	0	0	0	0	0	0	0	0
ACH-000836	Telomerase putative	YD15	Epithelial	upper_aerodigestive	upper_aerodigestive_squamous	Male	0	0	0	0	0	0	0	0	0	0	0	0	0
ACH-001228	Telomerase putative	UPCISCC152	Epithelial	upper_aerodigestive	upper_aerodigestive_squamous	Male	0	0	0	0	0	0	0	0	0	0	0	0	0
ACH-001229	Telomerase putative	UPCISCC154	Epithelial	upper_aerodigestive	upper_aerodigestive_squamous	Male	0	0	0	0	0	0	0	0	0	0	0	0	0
ACH-001332	Telomerase putative	BICR78	Epithelial	upper_aerodigestive	upper_aerodigestive_squamous	Male	0	0	0	0	0	0	0	0	0	0	0	0	0
ACH-001346	Telomerase putative	H103	Epithelial	upper_aerodigestive	upper_aerodigestive_squamous	Male	0	0	0	0	0	0	0	0	0	0	0	0	0
ACH-001347	Telomerase putative	H157	Epithelial	upper_aerodigestive	upper_aerodigestive_squamous	Male	0	0	0	0	0	0	0	0	0	0	0	0	0
ACH-001385	Telomerase putative	RPMI2650	Epithelial	upper_aerodigestive	upper_aerodigestive_squamous	Male	0	0	0	0	0	0	0	0	0	0	0	0	0
ACH-001509	Telomerase putative	H357	Epithelial	upper_aerodigestive	upper_aerodigestive_squamous	Male	0	0	0	0	0	0	0	0	0	0	0	0	0
ACH-001510	Telomerase putative	H376	Epithelial	upper_aerodigestive	upper_aerodigestive_squamous	Female	0	0	0	0	0	0	0	0	0	0	0	0	0
ACH-001511	Telomerase putative	H413	Epithelial	upper_aerodigestive	upper_aerodigestive_squamous	Female	0	0	0	0	0	0	0	0	0	0	0	0	0
ACH-001542	Telomerase putative	KON	Epithelial	upper_aerodigestive	upper_aerodigestive_squamous	Male	0	0	0	0	0	0	0	0	0	0	0	0	0
ACH-001543	Telomerase putative	KOSC2	Epithelial	upper_aerodigestive	upper_aerodigestive_squamous	Male	0	0	0	0	0	0	0	0	0	0	0	0	0
ACH-001625	Telomerase putative	OSC19	Epithelial	upper_aerodigestive	upper_aerodigestive_squamous	Male	0	0	0	0	0	0	0	0	0	0	0	0	0
ACH-001626	Telomerase putative	OSC20	Epithelial	upper_aerodigestive	upper_aerodigestive_squamous	Female	0	0	0	0	0	0	0	0	0	0	0	0	0
ACH-001641	Telomerase putative	SAT	Epithelial	upper_aerodigestive	upper_aerodigestive_squamous		0	0	0	0	0	0	0	0	0	0	0	0	0
ACH-001690	Telomerase putative	UPCISCC026	Epithelial	upper_aerodigestive	upper_aerodigestive_squamous	Female	0	0	0	0	0	0	0	0	0	0	0	0	0
ACH-001692	Telomerase putative	UPCISCC040	Epithelial	upper_aerodigestive	upper_aerodigestive_squamous	Male	0	0	0	0	0	0	0	0	0	0	0	0	0
ACH-001694	Telomerase putative	UPCISCC074	Epithelial	upper_aerodigestive	upper_aerodigestive_squamous	Female	0	0	0	0	0	0	0	0	0	0	0	0	0
ACH-001696	Telomerase putative	UPCISCC111	Epithelial	upper_aerodigestive	upper_aerodigestive_squamous	Female	0	0	0	0	0	0	0	0	0	0	0	0	0
ACH-001698	Telomerase putative	UPCISCC116	Epithelial	upper_aerodigestive	upper_aerodigestive_squamous	Male	0	0	0	0	0	0	0	0	0	0	0	0	0
ACH-001699	Telomerase putative	UPCISCC131	Epithelial	upper_aerodigestive	upper_aerodigestive_squamous	Male	0	0	0	0	0	0	0	0	0	0	0	0	0
ACH-001701	Telomerase putative	UPCISCC200	Epithelial	upper_aerodigestive	upper_aerodigestive_squamous	Male	0	0	0	0	0	0	0	0	0	0	0	0	0
ACH-002029	Telomerase putative	SAS	Epithelial	upper_aerodigestive	upper_aerodigestive_squamous	Female	0	0	0	0	0	0	0	0	0	1	0	0	0
ACH-002044	Telomerase putative	HSQ89	Epithelial	upper_aerodigestive	upper_aerodigestive_squamous	Male	0	0	0	0	0	0	0	0	0	0	0	0	0
ACH-002045	Telomerase putative	HO1U1	Epithelial	upper_aerodigestive	upper_aerodigestive_squamous	Male	0	0	0	0	0	0	0	0	0	0	0	0	0
ACH-000018	Telomerase	T24	Epithelial	urinary_tract	bladder_carcinoma	Female	0	0	0	0	0	0	0	0	0	0	0	0	0
ACH-000396	Telomerase	J82	Epithelial	urinary_tract	bladder_carcinoma	Male	0	0	0	0	0	0	0	0	0	0	0	0	0
ACH-000522	Telomerase	UMUC3	Epithelial	urinary_tract	bladder_carcinoma	Male	0	0	1	0	0	0	0	0	0	0	0	0	0
ACH-000839	Telomerase	SCABER	Epithelial	urinary_tract	bladder_carcinoma	Male	0	0	0	0	0	0	0	0	0	0	0	0	0
ACH-000905	Telomerase	5637	Epithelial	urinary_tract	bladder_carcinoma	Male	0	0	0	0	0	0	0	0	0	0	0	0	0
ACH-000011	Telomerase putative	253J	Epithelial	urinary_tract	bladder_carcinoma	Male	0	0	0	0	0	0	0	0	0	0	0	0	0
ACH-000026	Telomerase putative	253JBV	Epithelial	urinary_tract	bladder_carcinoma	Male	0	0	0	0	0	0	0	0	0	0	0	0	0
ACH-000127	Telomerase putative	SLR20	Epithelial	urinary_tract	bladder_carcinoma	Female	0	0	0	0	0	0	0	0	0	0	0	0	0
ACH-000142	Telomerase putative	CAL29	Epithelial	urinary_tract	bladder_carcinoma	Female	0	0	0	0	0	0	0	0	0	0	0	0	0
ACH-000242	Telomerase putative	RT4	Epithelial	urinary_tract	bladder_carcinoma	Male	0	0	0	0	0	0	0	0	0	0	0	0	0
ACH-000384	Telomerase putative	SW780	Epithelial	urinary_tract	bladder_carcinoma	Female	0	0	0	0	0	0	1	0	0	0	0	0	0
ACH-000473	Telomerase putative	RT112	Epithelial	urinary_tract	bladder_carcinoma	Female	0	0	0	0	0	0	0	0	0	0	0	0	0
ACH-000486	Telomerase putative	KU1919	Epithelial	urinary_tract	bladder_carcinoma	Female	0	0	0	0	0	0	0	0	0	0	0	0	0
ACH-000545	Telomerase putative	VMCUB1	Epithelial	urinary_tract	bladder_carcinoma	Male	0	0	0	0	0	0	0	0	0	0	0	0	0
ACH-000547	Telomerase putative	HT1197	Epithelial	urinary_tract	bladder_carcinoma	Male	0	0	0	0	0	0	0	0	0	0	0	0	0
ACH-000566	Telomerase putative	SW1710	Epithelial	urinary_tract	bladder_carcinoma	Female	0	0	0	0	0	0	0	0	0	0	0	0	0
ACH-000593	Telomerase putative	BC3C	Epithelial	urinary_tract	bladder_carcinoma	Female	0	0	0	0	0	0	0	0	0	0	0	0	0
ACH-000720	Telomerase putative	TCCSUP	Epithelial	urinary_tract	bladder_carcinoma	Female	0	0	0	0	0	0	0	0	0	0	0	0	0
ACH-000724	Telomerase putative	HT1376	Epithelial	urinary_tract	bladder_carcinoma	Female	0	0	0	0	0	0	0	0	0	0	0	0	0
ACH-000741	Telomerase putative	UBLC1	Epithelial	urinary_tract	bladder_carcinoma	Female	0	0	0	0	0	0	0	0	0	0	0	0	0
ACH-000753	Telomerase putative	JMSU1	Epithelial	urinary_tract	bladder_carcinoma	Male	0	0	0	0	0	1	0	0	0	0	0	0	0
ACH-000802	Telomerase putative	BFTC905	Epithelial	urinary_tract	bladder_carcinoma	Female	1	0	0	0	0	0	0	0	0	0	0	0	0
ACH-000834	Telomerase putative	UMUC1	Epithelial	urinary_tract	bladder_carcinoma	Male	0	0	0	0	0	0	0	0	0	0	0	0	0
ACH-000862	Telomerase putative	KMBC2	Epithelial	urinary_tract	bladder_carcinoma		0	0	0	0	0	0	0	0	0	0	0	0	0
ACH-000896	Telomerase putative	647V	Epithelial	urinary_tract	bladder_carcinoma	Male	0	0	0	0	0	0	0	0	0	0	0	0	0
ACH-000973	Telomerase putative	639V	Epithelial	urinary_tract	bladder_carcinoma	Male	0	0	0	0	0	0	0	0	0	0	0	0	0
ACH-001183	Telomerase putative	RT11284	Epithelial	urinary_tract	bladder_carcinoma	Female	0	0	0	0	0	0	0	0	0	0	0	0	0
ACH-001407	Telomerase putative	UMUC13	Epithelial	urinary_tract	bladder_carcinoma	Male	0	0	0	0	0	0	0	0	0	0	0	0	0
ACH-001408	Telomerase putative	UMUC14	Epithelial	urinary_tract	bladder_carcinoma	Male	0	0	1	0	0	0	0	0	0	0	0	0	0
ACH-001409	Telomerase putative	UMUC16	Epithelial	urinary_tract	bladder_carcinoma		0	0	0	0	0	0	0	0	0	0	0	0	0
ACH-001410	Telomerase putative	UMUC4	Epithelial	urinary_tract	bladder_carcinoma	Female	1	0	1	0	0	0	0	0	0	0	0	0	0
ACH-001411	Telomerase putative	UMUC5	Epithelial	urinary_tract	bladder_carcinoma	Female	0	0	0	1	0	0	0	0	0	0	0	0	0
ACH-001412	Telomerase putative	UMUC10	Epithelial	urinary_tract	bladder_carcinoma	Male	0	0	0	0	0	0	0	0	0	0	0	0	0
ACH-001413	Telomerase putative	UMUC11	Epithelial	urinary_tract	bladder_carcinoma	Male	0	0	0	1	0	0	0	0	0	0	0	0	0
ACH-001414	Telomerase putative	UMUC6	Epithelial	urinary_tract	bladder_carcinoma	Male	0	0	1	0	0	0	0	0	0	0	0	0	0
ACH-001415	Telomerase putative	UMUC7	Epithelial	urinary_tract	bladder_carcinoma	Male	0	0	0	0	0	0	0	0	0	0	0	0	0
ACH-001416	Telomerase putative	UMUC9	Epithelial	urinary_tract	bladder_carcinoma	Male	0	0	0	0	0	0	0	0	0	0	0	0	0
ACH-001529	Telomerase	JAR	Epithelial	uterus	choriocarcinoma	Male	0	0	0	0	0	0	0	0	0	0	0	0	0
ACH-001530	Telomerase	JEG3	Epithelial	uterus	choriocarcinoma	Male	0	0	0	0	0	0	0	0	0	0	0	0	0
ACH-002021	Telomerase putative	T3M3	Epithelial	uterus	choriocarcinoma	Female	0	0	0	0	0	0	0	0	0	0	0	0	0
ACH-000397	Telomerase putative	TEN	Epithelial	uterus	clear_cell_carcinoma	Female	0	0	0	0	0	0	0	0	0	0	0	0	0
ACH-000940	Telomerase	AN3CA	Epithelial	uterus	endometrial_adenocarcinoma	Female	0	0	0	0	0	0	0	0	0	0	0	0	0
ACH-000978	Telomerase	EN	Epithelial	uterus	endometrial_adenocarcinoma	Female	1	0	0	0	0	1	0	0	0	0	0	0	0
ACH-000994	Telomerase	HEC59	Epithelial	uterus	endometrial_adenocarcinoma	Female	0	1	0	0	0	0	0	0	0	0	0	0	0
ACH-001517	Telomerase	HEC1	Epithelial	uterus	endometrial_adenocarcinoma	Female	0	0	1	0	0	1	0	0	0	0	0	0	0
ACH-001518	Telomerase	HEC116	Epithelial	uterus	endometrial_adenocarcinoma	Female	1	0	0	0	0	0	0	0	0	0	0	0	0
ACH-000192	Telomerase putative	MFE280	Epithelial	uterus	endometrial_adenocarcinoma	Female	0	0	0	0	0	1	0	0	0	0	0	0	0
ACH-000293	Telomerase putative	KLE	Epithelial	uterus	endometrial_adenocarcinoma	Female	0	0	0	0	0	1	0	0	0	0	0	0	0
ACH-000435	Telomerase putative	EFE184	Epithelial	uterus	endometrial_adenocarcinoma	Female	0	0	0	0	0	0	0	0	0	0	0	0	0
ACH-000831	Telomerase putative	HEC50B	Epithelial	uterus	endometrial_adenocarcinoma	Female	0	0	0	0	0	0	0	0	0	0	0	0	0
ACH-000864	Telomerase putative	COLO684	Epithelial	uterus	endometrial_adenocarcinoma	Female	0	0	0	0	0	0	0	0	0	0	0	0	0
ACH-000879	Telomerase putative	MFE296	Epithelial	uterus	endometrial_adenocarcinoma	Female	0	0	0	0	0	1	0	0	0	0	0	0	0
ACH-000909	Telomerase putative	JHUEM2	Epithelial	uterus	endometrial_adenocarcinoma	Female	0	0	0	0	0	0	0	0	0	0	0	0	0
ACH-000928	Telomerase putative	JHUEM1	Epithelial	uterus	endometrial_adenocarcinoma	Female	0	0	0	1	0	0	1	0	0	0	0	0	0
ACH-000941	Telomerase putative	HEC1B	Epithelial	uterus	endometrial_adenocarcinoma	Female	0	0	0	0	0	0	0	0	0	0	0	0	0
ACH-000946	Telomerase putative	HEC265	Epithelial	uterus	endometrial_adenocarcinoma	Female	0	0	1	1	0	0	0	0	0	0	0	0	0
ACH-000954	Telomerase putative	HEC1A	Epithelial	uterus	endometrial_adenocarcinoma	Female	0	0	0	0	0	0	0	0	0	0	0	0	0
ACH-000961	Telomerase putative	ISHIKAWAHERAKLIO02ER	Epithelial	uterus	endometrial_adenocarcinoma	Female	0	0	0	0	0	0	0	0	0	0	0	0	0
ACH-000972	Telomerase putative	HEC151	Epithelial	uterus	endometrial_adenocarcinoma	Female	1	0	0	1	0	0	0	0	0	0	0	0	0
ACH-000974	Telomerase putative	SNGM	Epithelial	uterus	endometrial_adenocarcinoma	Female	1	0	0	1	0	0	1	0	0	0	0	0	1
ACH-000984	Telomerase putative	HEC6	Epithelial	uterus	endometrial_adenocarcinoma	Female	0	0	0	0	1	0	0	0	0	0	0	0	0
ACH-000988	Telomerase putative	MFE319	Epithelial	uterus	endometrial_adenocarcinoma	Female	0	0	0	1	0	0	0	0	0	0	0	0	0
ACH-000990	Telomerase putative	HEC108	Epithelial	uterus	endometrial_adenocarcinoma	Female	0	0	1	0	0	0	0	0	0	0	0	0	0
ACH-000993	Telomerase putative	JHUEM7	Epithelial	uterus	endometrial_adenocarcinoma	Female	0	0	0	0	0	1	0	0	1	0	0	0	0
ACH-000996	Telomerase putative	HEC251	Epithelial	uterus	endometrial_adenocarcinoma	Female	0	0	0	1	0	1	1	0	0	0	0	0	0
ACH-002026	Telomerase putative	HHUA	Epithelial	uterus	endometrial_adenocarcinoma	Female	0	0	0	0	0	0	1	0	0	0	0	0	1
ACH-002027	Telomerase putative	HOUAI	Epithelial	uterus	endometrial_adenocarcinoma	Female	0	0	0	0	0	0	0	0	0	0	0	0	0
ACH-000965	Telomerase putative	RL952	Epithelial	uterus	endometrial_adenosquamous	Female	0	0	0	0	0	1	0	0	0	0	0	0	0
ACH-001651	Telomerase putative	SKGI	Epithelial	uterus	endometrial_squamous	Female	0	0	0	0	0	0	0	0	0	0	0	0	0
ACH-001652	Telomerase putative	SKGII	Epithelial	uterus	endometrial_squamous	Female	0	0	0	0	0	0	0	0	0	0	0	0	0
ACH-001655	Telomerase putative	SKN	Epithelial	uterus	endometrial_squamous	Female	0	0	0	0	0	0	0	0	0	0	0	0	0
ACH-000913	Telomerase putative	ESS1	Epithelial	uterus	endometrial_stromal_sarcoma	Female	0	0	0	0	0	0	0	0	0	0	0	0	0
ACH-000407	Telomerase putative	SNU685	Epithelial	uterus	MMMT	Female	0	0	0	0	0	0	0	0	0	0	0	0	0
ACH-002046	Telomerase putative	HTMMT	Epithelial	uterus	MMMT	Female	0	0	0	0	0	0	0	0	0	0	0	0	0
ACH-000302	Telomerase putative	SNU1077	Epithelial	uterus	mullerian_carcinoma	Female	0	0	0	0	0	0	0	0	0	0	0	0	0
ACH-001495	Telomerase putative	EMTOKA	Epithelial	uterus	uterine_carcinosarcoma	Female	0	0	1	0	0	0	0	0	0	0	0	0	0
	ALT	NCIH295R	Mesenchymal	adrenal_cortex	adrenal_carcinoma	Female	1	0	0	0	0	0	0	0	0	0	0	0	0
ACH-000516	ALT	CAL78	Mesenchymal	bone	chondrosarcoma	Male	0	0	0	0	1	0	0	0	0	0	0	0	0
ACH-002204	ALTputative	UCH2	Mesenchymal	bone	chordoma	Female	1	1	0	1	0	0	0	0	0	0	0	0	0
ACH-000082	ALT	G292CLONEA141B1	Mesenchymal	bone	osteosarcoma	Female	0	1	0	0	0	0	0	0	1	0	0	0	0
ACH-000364	ALT	U2OS	Mesenchymal	bone	osteosarcoma	Female	1	0	1	0	0	0	0	0	0	0	0	0	0
ACH-000410	ALT	SAOS2	Mesenchymal	bone	osteosarcoma	Female	1	0	0	1	0	0	0	0	0	0	0	0	0
ACH-001526	ALT	HUO9	Mesenchymal	bone	osteosarcoma	Female	0	0	1	0	0	0	0	0	0	0	0	0	0
ACH-001715	ALT	CAL72	Mesenchymal	bone	osteosarcoma	Male	1	0	0	0	0	0	0	0	0	0	0	0	0
ACH-002067	ALT	NOS1	Mesenchymal	bone	osteosarcoma	Male	1	0	0	0	0	0	0	0	0	0	0	0	0
ACH-002178	ALT	NY	Mesenchymal	bone	osteosarcoma	Male	0	0	0	1	0	0	0	0	0	0	0	0	0
ACH-001818	ALTputative	C396	Mesenchymal	bone	osteosarcoma	Male	0	0	0	0	0	1	0	0	0	0	0	0	0
ACH-002471	ALTputative	PSS008	Mesenchymal	bone	osteosarcoma	Female	0	0	1	0	0	0	0	0	0	1	0	0	0
ACH-002834	ALTputative	PSS131R	Mesenchymal	bone	osteosarcoma	Female	1	0	0	0	0	0	0	0	0	0	0	0	0
ACH-002785	ALTputative	NCCLMS1C1	Mesenchymal	soft_tissue	leiomyosarcoma	Female	0	0	0	0	0	0	0	0	0	0	1	0	0
ACH-001793	ALTputative	LPS27	Mesenchymal	soft_tissue	liposarcoma		0	0	0	0	0	0	0	0	0	0	0	0	0
ACH-001796	ALTputative	95T1000	Mesenchymal	soft_tissue	liposarcoma	Male	1	0	0	0	0	0	0	0	0	0	0	0	0
ACH-001802	ALTputative	LPS853	Mesenchymal	soft_tissue	liposarcoma	Female	0	0	0	0	0	0	0	0	0	0	0	0	0
ACH-001807	ALTputative	LPS067	Mesenchymal	soft_tissue	liposarcoma	Male	0	0	0	0	0	0	0	0	0	0	0	0	0
ACH-001765	ALT	RH4	Mesenchymal	soft_tissue	rhabdomyosarcoma	Female	1	0	0	0	0	0	0	0	0	0	0	0	0
ACH-000100	ALTputative	RH41	Mesenchymal	soft_tissue	rhabdomyosarcoma	Female	1	0	0	0	0	0	0	0	0	0	0	0	0
ACH-000689	ALTputative	RH18	Mesenchymal	soft_tissue	rhabdomyosarcoma	Female	0	0	1	0	0	0	0	0	0	0	0	0	0
ACH-000833	ALTputative	RH30	Mesenchymal	soft_tissue	rhabdomyosarcoma	Male	0	0	0	1	0	0	0	0	0	0	0	0	0
ACH-001740	ALTputative	RH28	Mesenchymal	soft_tissue	rhabdomyosarcoma	Male	1	0	0	0	0	0	0	0	0	1	0	0	0
ACH-001745	ALTputative	RHJT	Mesenchymal	soft_tissue	rhabdomyosarcoma	Male	0	0	0	1	0	0	0	0	0	0	0	0	0
ACH-001750	ALTputative	TTC442	Mesenchymal	soft_tissue	rhabdomyosarcoma	Male	0	0	0	0	0	0	0	0	0	1	0	0	0
ACH-000133	ALTputative	HS729	Mesenchymal	soft_tissue	rhabdomyosarcoma; embryonal	Male	1	0	0	0	0	0	0	0	1	0	0	0	0
ACH-001401	Telomerase	SW13	Mesenchymal	adrenal_cortex	adrenal_carcinoma	Female	0	0	0	0	0	0	0	0	0	0	0	0	0
ACH-001150	Telomerase	OUMS27	Mesenchymal	bone	chondrosarcoma	Male	0	0	0	0	0	0	0	0	0	0	0	0	0
ACH-000418	Telomerase	SW1353	Mesenchymal	bone	chondrosarcoma	Female	0	0	0	0	0	0	0	0	0	0	0	0	0
ACH-001519	Telomerase putative	HEMCSS	Mesenchymal	bone	chondrosarcoma	Female	0	0	0	0	0	0	0	0	0	0	0	0	0
ACH-000039	Telomerase	SKNMC	Mesenchymal	bone	Ewing_sarcoma	Female	0	0	0	0	0	0	0	0	0	0	0	0	0
ACH-000052	Telomerase	A673	Mesenchymal	bone	Ewing_sarcoma	Female	0	0	0	0	0	0	0	0	0	0	0	0	0
ACH-000087	Telomerase	SKES1	Mesenchymal	bone	Ewing_sarcoma	Male	0	0	1	0	0	0	0	0	0	0	0	0	0
ACH-000210	Telomerase	CADOES1	Mesenchymal	bone	Ewing_sarcoma	Female	0	0	0	0	0	0	0	0	0	0	0	0	0
ACH-000391	Telomerase	MHHES1	Mesenchymal	bone	Ewing_sarcoma	Male	0	0	0	0	0	0	0	0	0	0	0	0	0
ACH-001193	Telomerase	SKPNDW	Mesenchymal	bone	Ewing_sarcoma	Male	0	0	0	0	0	0	0	0	0	0	0	0	0
ACH-001205	Telomerase	TC32	Mesenchymal	bone	Ewing_sarcoma	Female	0	0	1	0	0	0	0	0	0	0	0	0	0
ACH-000041	Telomerase putative	RDES	Mesenchymal	bone	Ewing_sarcoma	Male	0	0	0	0	0	0	0	0	0	0	0	0	0
ACH-000279	Telomerase putative	EWS502	Mesenchymal	bone	Ewing_sarcoma		0	0	0	0	0	0	0	0	0	0	0	0	0
ACH-000424	Telomerase putative	TC71	Mesenchymal	bone	Ewing_sarcoma	Male	0	0	0	0	0	0	0	0	0	0	0	0	0
ACH-000499	Telomerase putative	EW8	Mesenchymal	bone	Ewing_sarcoma	Male	0	0	1	0	0	0	0	0	0	0	0	0	0
ACH-001022	Telomerase putative	CBAGPN	Mesenchymal	bone	Ewing_sarcoma	Female	0	0	0	0	0	0	0	0	0	0	0	0	0
ACH-001192	Telomerase putative	SKNEP1	Mesenchymal	bone	Ewing_sarcoma	Female	0	0	0	0	0	0	0	0	0	0	0	0	0
ACH-001283	Telomerase putative	TC106	Mesenchymal	bone	Ewing_sarcoma	Male	0	0	0	0	0	0	0	0	0	0	0	0	0
ACH-001430	Telomerase putative	TC138	Mesenchymal	bone	Ewing_sarcoma	Male	0	0	0	0	0	0	0	0	0	0	0	0	0
ACH-001431	Telomerase putative	TC205	Mesenchymal	bone	Ewing_sarcoma		0	0	0	1	0	0	0	0	0	0	0	0	0
ACH-001029	Telomerase putative	CHLA10	Mesenchymal	bone	Ewing_sarcoma	Female	0	0	0	0	0	0	0	0	0	0	0	0	0
ACH-001030	Telomerase putative	CHLA218	Mesenchymal	bone	Ewing_sarcoma	Female	0	0	0	0	0	0	0	0	0	0	0	0	0
ACH-001032	Telomerase putative	CHLA32	Mesenchymal	bone	Ewing_sarcoma	Female	0	0	0	0	0	0	0	0	0	0	0	0	0
ACH-001034	Telomerase putative	CHLA9	Mesenchymal	bone	Ewing_sarcoma	Female	0	0	0	0	0	0	0	0	0	0	0	0	0
ACH-001035	Telomerase putative	CHLA99	Mesenchymal	bone	Ewing_sarcoma	Male	0	0	0	0	0	0	0	0	0	0	0	0	0
ACH-001038	Telomerase putative	COGE352	Mesenchymal	bone	Ewing_sarcoma	Male	0	0	0	0	0	0	0	0	0	0	0	0	0
ACH-000359	Telomerase	MG63	Mesenchymal	bone	osteosarcoma	Male	0	0	0	0	0	0	0	0	0	0	0	0	0
ACH-000613	Telomerase	HOS	Mesenchymal	bone	osteosarcoma	Female	1	0	1	0	0	0	0	0	0	0	0	0	0
ACH-000748	Telomerase	SJSA1	Mesenchymal	bone	osteosarcoma	Male	0	0	0	0	0	0	0	0	0	0	0	0	0
ACH-001001	Telomerase	143B	Mesenchymal	bone	osteosarcoma	Female	0	0	0	0	0	0	0	0	0	0	0	0	0
ACH-001814	Telomerase putative	OS252	Mesenchymal	bone	osteosarcoma	Male	0	0	0	0	0	0	0	0	0	0	0	0	0
ACH-002069	Telomerase putative	HSOS1	Mesenchymal	bone	osteosarcoma	Female	0	0	0	0	0	0	0	0	0	0	0	0	0
ACH-000096	Telomerase	G401	Mesenchymal	kidney	malignant_rhabdoid_tumor	Male	0	0	0	0	0	0	0	0	0	0	0	0	0
ACH-001532	Telomerase putative	JMURTK2	Mesenchymal	kidney	malignant_rhabdoid_tumor	Male	0	0	0	0	0	0	0	0	0	0	0	0	0
ACH-000160	Telomerase	BT12	Mesenchymal	soft_tissue	ATRT	Female	0	0	1	0	0	0	0	0	0	0	0	0	0
ACH-001020	Telomerase putative	BT16	Mesenchymal	soft_tissue	ATRT	Male	0	0	0	0	0	0	0	0	0	0	0	0	0
ACH-001028	Telomerase putative	CHLA06ATRT	Mesenchymal	soft_tissue	ATRT	Female	0	0	0	0	0	0	0	0	0	0	0	0	0
ACH-001031	Telomerase putative	CHLA266	Mesenchymal	soft_tissue	ATRT	Female	0	0	0	0	0	0	0	0	0	0	0	0	0
ACH-001289	Telomerase putative	COGAR359	Mesenchymal	soft_tissue	ATRT	Male	0	0	0	0	0	0	0	0	0	0	0	0	0
ACH-001433	Telomerase putative	CCLFPEDS0008T	Mesenchymal	soft_tissue	epithelioid_sarcoma		0	0	0	0	0	0	0	0	0	0	1	0	0
ACH-001702	Telomerase putative	VAESBJ	Mesenchymal	soft_tissue	epithelioid_sarcoma	Male	0	0	0	0	0	0	0	0	0	0	0	0	0
ACH-000054	Telomerase	HT1080	Mesenchymal	soft_tissue	fibrosarcoma	Male	0	0	0	0	0	0	0	0	0	0	0	0	0
ACH-000145	Telomerase	SKLMS1	Mesenchymal	soft_tissue	leiomyosarcoma	Female	0	0	0	0	0	0	0	0	0	0	0	0	0
ACH-000505	Telomerase putative	RKN	Mesenchymal	soft_tissue	leiomyosarcoma	Female	0	0	0	0	0	0	0	0	0	0	0	0	0
ACH-000939	Telomerase putative	SKUT1	Mesenchymal	soft_tissue	leiomyosarcoma	Female	0	0	0	0	0	0	0	0	0	0	0	0	0
ACH-002310	Telomerase	SW872	Mesenchymal	soft_tissue	liposarcoma	Male	0	0	0	0	0	0	0	0	0	0	0	0	0
ACH-001540	Telomerase putative	KMLS1	Mesenchymal	soft_tissue	liposarcoma		0	0	0	0	0	0	0	0	0	0	0	0	0
ACH-001791	Telomerase putative	LPS6	Mesenchymal	soft_tissue	liposarcoma		0	0	0	0	0	0	0	0	0	0	0	0	0
ACH-001794	Telomerase putative	93T449	Mesenchymal	soft_tissue	liposarcoma	Female	0	0	0	0	0	0	0	0	0	0	0	0	0
ACH-001795	Telomerase putative	94T778	Mesenchymal	soft_tissue	liposarcoma	Female	0	0	0	0	0	0	0	0	0	0	0	0	0
ACH-001799	Telomerase putative	LPS141	Mesenchymal	soft_tissue	liposarcoma	Male	0	0	0	0	0	0	0	0	0	0	0	0	0
ACH-001804	Telomerase putative	LPS510	Mesenchymal	soft_tissue	liposarcoma		0	0	0	0	0	0	0	0	0	0	0	0	0
ACH-001128	Telomerase	MON	Mesenchymal	soft_tissue	malignant_rhabdoid_tumor	Male	0	0	0	0	0	0	0	0	0	0	0	0	0
ACH-000172	Telomerase putative	TM87	Mesenchymal	soft_tissue	malignant_rhabdoid_tumor	Male	0	0	0	0	0	0	0	0	0	0	0	0	0
ACH-000201	Telomerase putative	A204	Mesenchymal	soft_tissue	malignant_rhabdoid_tumor	Female	0	0	0	0	0	0	0	0	0	0	0	0	0
ACH-000533	Telomerase putative	NCIH2004RT	Mesenchymal	soft_tissue	malignant_rhabdoid_tumor	Male	0	0	0	0	0	0	0	0	0	0	0	0	0
ACH-000597	Telomerase putative	TTC709	Mesenchymal	soft_tissue	malignant_rhabdoid_tumor	Male	0	0	0	0	0	0	0	0	0	0	0	0	0
ACH-000607	Telomerase putative	KYM1	Mesenchymal	soft_tissue	malignant_rhabdoid_tumor	Male	0	0	0	0	0	0	0	0	0	0	0	0	0
ACH-001059	Telomerase putative	DL	Mesenchymal	soft_tissue	malignant_rhabdoid_tumor	Male	0	0	0	0	0	0	0	0	0	0	0	0	0
ACH-001099	Telomerase putative	KD	Mesenchymal	soft_tissue	malignant_rhabdoid_tumor	Female	0	0	0	0	0	0	0	0	0	0	0	0	0
ACH-001109	Telomerase putative	KPMRTRY	Mesenchymal	soft_tissue	malignant_rhabdoid_tumor	Male	0	0	0	0	0	0	0	0	0	0	0	0	0
ACH-001200	Telomerase putative	STM9101	Mesenchymal	soft_tissue	malignant_rhabdoid_tumor	Male	0	0	0	0	0	0	0	0	0	0	0	0	0
ACH-001210	Telomerase putative	TTC1240	Mesenchymal	soft_tissue	malignant_rhabdoid_tumor	Female	0	0	0	0	0	0	0	0	0	0	0	0	0
ACH-001211	Telomerase putative	TTC549	Mesenchymal	soft_tissue	malignant_rhabdoid_tumor	Female	0	0	0	0	0	0	0	0	0	0	0	0	0
ACH-000835	Telomerase putative	GCT	Mesenchymal	soft_tissue	pleomorphic_sarcoma	Male	0	0	0	0	0	0	0	0	0	0	0	0	0
ACH-000169	Telomerase	RD	Mesenchymal	soft_tissue	rhabdomyosarcoma	Female	1	0	1	0	0	0	0	0	0	0	0	0	0
ACH-000051	Telomerase putative	TE617T	Mesenchymal	soft_tissue	rhabdomyosarcoma	Female	0	0	0	0	0	0	0	0	0	0	0	0	0
ACH-000772	Telomerase putative	TE441T	Mesenchymal	soft_tissue	rhabdomyosarcoma	Female	0	0	0	0	0	0	0	0	0	1	0	0	0
ACH-001050	Telomerase putative	CW9019	Mesenchymal	soft_tissue	rhabdomyosarcoma	Male	0	0	0	0	0	0	0	0	0	0	0	0	0
ACH-001096	Telomerase putative	JR	Mesenchymal	soft_tissue	rhabdomyosarcoma		0	0	0	0	0	0	0	0	0	0	0	0	0
ACH-001184	Telomerase putative	SCMCRM2	Mesenchymal	soft_tissue	rhabdomyosarcoma	Female	0	0	0	0	0	0	0	0	0	0	0	0	0
ACH-001196	Telomerase putative	SMSCTR	Mesenchymal	soft_tissue	rhabdomyosarcoma	Male	0	0	0	0	0	0	0	0	0	0	0	0	0
ACH-001751	Telomerase putative	RH36	Mesenchymal	soft_tissue	rhabdomyosarcoma	Male	0	0	0	0	0	0	0	0	0	1	0	0	0
ACH-002048	Telomerase putative	RMSYM	Mesenchymal	soft_tissue	rhabdomyosarcoma	Male	0	0	0	0	0	0	0	0	0	0	0	0	0
ACH-001270	Telomerase putative	127399	Mesenchymal	soft_tissue	synovial_sarcoma	Male	0	0	0	0	0	0	0	0	1	0	0	0	0
ACH-001274	Telomerase putative	SW982	Mesenchymal	soft_tissue	synovial_sarcoma	Female	0	0	0	0	0	0	0	0	0	0	0	0	0
ACH-001275	Telomerase putative	SYO1	Mesenchymal	soft_tissue	synovial_sarcoma	Female	0	0	0	0	0	0	0	0	0	0	0	0	0
ACH-001277	Telomerase putative	YAMATO	Mesenchymal	soft_tissue	synovial_sarcoma	Male	0	0	0	0	0	0	0	0	0	0	0	0	0
ACH-001280	Telomerase putative	SCS214	Mesenchymal	soft_tissue	synovial_sarcoma		0	0	0	0	0	0	0	0	0	0	0	0	0
ACH-001322	Telomerase putative	CME1	Mesenchymal	soft_tissue	synovial_sarcoma	Female	0	0	0	0	0	0	0	0	0	0	0	0	0
ACH-000037	Telomerase putative	S117	Mesenchymal	soft_tissue	thyroid_sarcoma	Female	0	0	0	0	0	0	0	0	0	0	0	0	0
ACH-001164	Telomerase putative	CCLFPEDS0003T	Mesenchymal	soft_tissue	undifferentiated_sarcoma	Male	0	0	0	0	0	0	0	0	0	0	0	0	0
ACH-000449	Telomerase putative	MESSA	Mesenchymal	soft_tissue	uterine_sarcoma	Female	0	0	0	0	0	0	0	0	0	0	0	0	0
	ALT	D06MG	Neural	central_nervous_system	glioma		0	0	0	0	1	0	0	0	0	0	0	0	0
ACH-000592	ALTputative	TM31	Neural	central_nervous_system	glioma	Female	1	0	0	0	0	0	0	0	0	0	0	0	0
ACH-001610	ALTputative	NP5	Neural	central_nervous_system	glioma	Male	1	0	0	1	0	0	0	0	0	0	0	0	0
ACH-001611	ALTputative	NP8	Neural	central_nervous_system	glioma	Female	0	0	0	0	0	0	0	1	0	0	0	0	0
ACH-002066	ALTputative	HSSCH2	Neural	central_nervous_system	MPNST	Female	0	0	1	0	0	0	0	0	0	0	0	0	0
ACH-001554	ALTputative	MEL202	Neural	eye	uveal_melanoma	Female	1	0	1	0	0	0	0	0	0	0	0	0	0
ACH-002017	ALTputative	OMM1	Neural	eye	uveal_melanoma	Male	0	0	1	0	0	0	0	0	0	0	0	0	0
ACH-002173	ALT	NCIH378	Neural	lung	SCLC	Female	1	0	1	0	0	0	0	0	0	0	0	0	0
ACH-000523	ALTputative	NCIH1184	Neural	lung	SCLC	Male	1	0	1	0	0	0	0	0	0	0	0	0	0
ACH-002710	ALTputative	MPNST724	Neural	peripheral_nervous_system	MPNST		0	0	0	0	0	0	0	0	0	0	0	0	0
ACH-002800	ALTputative	NCCMPNST2C1	Neural	peripheral_nervous_system	MPNST	Male	0	0	0	0	0	0	0	0	0	0	0	0	0
	ALT	SKNMM	Neural	peripheral_nervous_system	neuroblastoma		1	0	0	0	0	0	0	0	0	0	0	0	0
	ALT	CHLA90	Neural	peripheral_nervous_system	neuroblastoma		1	0	0	0	0	0	0	0	0	0	0	0	0
ACH-000341	ALT	SKNFI	Neural	peripheral_nervous_system	neuroblastoma	Male	0	0	0	0	1	0	0	0	0	0	0	0	0
ACH-000348	ALTputative	RPMI7951	Neural	skin	melanoma	Female	0	0	1	0	0	0	0	0	0	0	0	0	0
ACH-002084	ALTputative	MMAC	Neural	skin	melanoma	Female	0	0	0	0	0	0	0	0	0	0	0	0	0
ACH-002511	ALTputative	M140325	Neural	skin	melanoma	Female	0	0	0	0	0	0	0	0	0	1	0	0	0
ACH-001550	ALTputative	MCC13	Neural	skin	merkel_cell_carcinoma	Female	0	0	0	0	0	0	0	1	0	0	0	0	0
ACH-002847	ALTputative	YUHOIN0650	Neural	unknown		Female	0	0	0	1	0	0	0	0	0	0	0	0	0
ACH-000027	Telomerase	GOS3	Neural	central_nervous_system	glioma	Male	0	0	0	0	0	0	0	0	0	0	0	0	0
ACH-000075	Telomerase	U87MG	Neural	central_nervous_system	glioma	Male	0	0	0	0	0	0	0	0	0	0	0	0	0
ACH-000232	Telomerase	U251MG	Neural	central_nervous_system	glioma	Male	0	0	0	0	0	0	0	0	0	0	0	0	0
ACH-000376	Telomerase	SF295	Neural	central_nervous_system	glioma	Female	0	0	0	0	0	0	0	0	0	0	0	0	0
ACH-000504	Telomerase	SNB75	Neural	central_nervous_system	glioma	Female	0	0	0	0	0	0	0	0	0	0	0	0	0
ACH-000558	Telomerase	A172	Neural	central_nervous_system	glioma	Male	0	0	0	0	0	0	0	0	0	0	0	0	0
ACH-000571	Telomerase	T98G	Neural	central_nervous_system	glioma	Male	0	0	0	0	0	0	0	0	0	0	0	0	0
ACH-000036	Telomerase putative	U343	Neural	central_nervous_system	glioma	Male	0	0	0	0	0	0	0	0	0	0	0	0	0
ACH-000040	Telomerase putative	U118MG	Neural	central_nervous_system	glioma	Male	0	0	0	0	0	0	0	0	0	0	0	0	0
ACH-000067	Telomerase putative	HS683	Neural	central_nervous_system	glioma	Male	0	0	0	0	0	0	0	0	0	0	0	0	0
ACH-000098	Telomerase putative	GAMG	Neural	central_nervous_system	glioma	Female	0	0	0	0	0	0	0	0	0	0	0	0	0
ACH-000102	Telomerase putative	GMS10	Neural	central_nervous_system	glioma	Male	0	0	0	0	0	0	0	0	0	0	0	0	0
ACH-000126	Telomerase putative	KG1C	Neural	central_nervous_system	glioma	Male	0	0	0	0	0	0	0	0	0	0	0	0	0
ACH-000128	Telomerase putative	LN319	Neural	central_nervous_system	glioma	Male	0	0	0	0	0	0	0	0	0	0	0	0	0
ACH-000137	Telomerase putative	8MGBA	Neural	central_nervous_system	glioma	Female	1	0	1	0	0	0	0	0	0	0	0	0	0
ACH-000152	Telomerase putative	M059K	Neural	central_nervous_system	glioma	Male	0	0	0	0	0	0	0	0	0	0	0	0	0
ACH-000200	Telomerase putative	NMCG1	Neural	central_nervous_system	glioma	Female	0	0	0	0	0	0	0	0	0	0	0	0	0
ACH-000208	Telomerase putative	U178	Neural	central_nervous_system	glioma	Male	0	0	0	0	0	0	0	0	0	0	0	0	0
ACH-000215	Telomerase putative	LN382	Neural	central_nervous_system	glioma	Male	0	0	0	0	0	0	0	0	0	0	0	0	0
ACH-000231	Telomerase putative	KALS1	Neural	central_nervous_system	glioma	Female	0	0	0	0	0	0	0	0	0	0	0	0	0
ACH-000244	Telomerase putative	DKMG	Neural	central_nervous_system	glioma	Female	0	0	0	0	0	0	0	0	0	0	0	0	0
ACH-000269	Telomerase putative	AM38	Neural	central_nervous_system	glioma	Male	0	0	0	0	0	0	0	0	0	0	0	0	0
ACH-000273	Telomerase putative	SF539	Neural	central_nervous_system	glioma	Female	0	0	0	0	0	0	0	0	0	0	0	0	0
ACH-000283	Telomerase putative	A1207	Neural	central_nervous_system	glioma	Female	0	0	0	0	0	0	0	0	0	0	0	0	0
ACH-000289	Telomerase putative	SNU466	Neural	central_nervous_system	glioma	Male	0	0	0	0	0	0	0	0	0	0	0	0	0
ACH-000323	Telomerase putative	42MGBA	Neural	central_nervous_system	glioma	Male	0	0	1	0	0	0	0	0	0	0	0	0	0
ACH-000328	Telomerase putative	LN215	Neural	central_nervous_system	glioma	Female	0	0	0	0	0	0	0	0	0	0	0	0	0
ACH-000329	Telomerase putative	CCFSTTG1	Neural	central_nervous_system	glioma	Female	0	0	0	0	0	0	0	0	0	0	0	0	0
ACH-000368	Telomerase putative	SNU1105	Neural	central_nervous_system	glioma	Male	0	0	0	0	0	0	0	0	0	0	0	0	0
ACH-000370	Telomerase putative	SNU626	Neural	central_nervous_system	glioma	Male	0	0	0	0	0	0	0	0	0	0	0	0	0
ACH-000389	Telomerase putative	H4	Neural	central_nervous_system	glioma	Male	0	0	0	0	0	0	0	0	0	0	0	0	0
ACH-000437	Telomerase putative	SW1088	Neural	central_nervous_system	glioma	Male	0	0	0	0	0	0	0	0	0	0	0	0	0
ACH-000445	Telomerase putative	KNS60	Neural	central_nervous_system	glioma	Male	0	0	0	0	0	0	0	0	0	0	0	0	0
ACH-000455	Telomerase putative	LN428	Neural	central_nervous_system	glioma	Male	0	0	0	0	0	0	0	0	0	0	0	0	0
ACH-000464	Telomerase putative	CAS1	Neural	central_nervous_system	glioma	Male	0	0	0	1	0	0	0	0	0	0	0	0	0
ACH-000469	Telomerase putative	YH13	Neural	central_nervous_system	glioma	Male	0	0	0	0	0	0	0	0	1	0	0	0	0
ACH-000479	Telomerase putative	KNS81	Neural	central_nervous_system	glioma	Male	0	0	0	0	0	0	0	0	0	0	0	0	0
ACH-000543	Telomerase putative	SNU489	Neural	central_nervous_system	glioma	Male	0	0	0	0	0	0	0	0	0	0	0	0	0
ACH-000570	Telomerase putative	YKG1	Neural	central_nervous_system	glioma	Female	0	0	1	0	0	0	0	0	0	0	0	0	0
ACH-000591	Telomerase putative	LN235	Neural	central_nervous_system	glioma	Male	0	0	0	0	0	0	0	0	0	0	0	0	0
ACH-000595	Telomerase putative	LN229	Neural	central_nervous_system	glioma	Female	0	0	0	0	0	0	0	0	0	0	0	0	0
ACH-000609	Telomerase putative	SF126	Neural	central_nervous_system	glioma	Female	0	0	0	0	0	0	0	0	0	0	0	0	0
ACH-000622	Telomerase putative	KNS42	Neural	central_nervous_system	glioma	Male	0	0	0	0	0	0	0	0	0	0	0	0	0
ACH-000623	Telomerase putative	SNU201	Neural	central_nervous_system	glioma	Male	0	0	0	0	0	0	0	0	0	0	0	0	0
ACH-000631	Telomerase putative	KS1	Neural	central_nervous_system	glioma	Female	0	0	0	0	0	0	0	0	0	0	0	0	0
ACH-000634	Telomerase putative	LN340	Neural	central_nervous_system	glioma	Male	0	0	0	0	0	0	0	0	0	0	0	0	0
ACH-000655	Telomerase putative	SF268	Neural	central_nervous_system	glioma	Male	0	0	0	0	0	0	0	0	0	0	0	0	0
ACH-000673	Telomerase putative	LN443	Neural	central_nervous_system	glioma	Female	0	0	0	0	0	0	0	0	0	0	0	0	0
ACH-000676	Telomerase putative	LN464	Neural	central_nervous_system	glioma	Male	0	0	0	0	0	0	0	0	0	0	0	0	0
ACH-000738	Telomerase putative	GB1	Neural	central_nervous_system	glioma	Male	0	0	0	0	0	0	0	0	0	0	0	0	0
ACH-000756	Telomerase putative	GI1	Neural	central_nervous_system	glioma	Male	0	0	0	0	0	0	0	0	0	0	0	0	0
ACH-000760	Telomerase putative	LNZ308	Neural	central_nervous_system	glioma	Male	0	0	0	0	0	0	0	0	0	0	0	0	0
ACH-000807	Telomerase putative	SNU738	Neural	central_nervous_system	glioma	Male	0	0	0	0	0	0	0	0	0	0	0	0	0
ACH-000819	Telomerase putative	LN18	Neural	central_nervous_system	glioma	Male	0	0	0	0	0	0	0	0	0	0	0	0	0
ACH-000863	Telomerase putative	DBTRG05MG	Neural	central_nervous_system	glioma	Female	0	0	0	0	0	0	0	1	0	0	0	0	0
ACH-000883	Telomerase putative	SW1783	Neural	central_nervous_system	glioma	Male	0	0	0	0	0	0	0	0	0	0	0	0	0
ACH-000887	Telomerase putative	SF172	Neural	central_nervous_system	glioma	Female	0	0	0	0	0	0	0	0	0	0	0	0	0
ACH-001016	Telomerase putative	BECKER	Neural	central_nervous_system	glioma	Male	0	0	0	0	0	0	0	0	0	0	0	0	0
ACH-001172	Telomerase putative	U251MGDM	Neural	central_nervous_system	glioma	Male	0	0	0	0	0	0	0	0	0	0	0	0	0
ACH-001329	Telomerase putative	ANGMCSS	Neural	central_nervous_system	glioma	Male	0	0	0	0	0	0	0	0	0	0	0	0	0
ACH-001605	Telomerase putative	NO10	Neural	central_nervous_system	glioma	Male	0	0	0	0	0	0	0	0	0	0	0	0	0
ACH-001608	Telomerase putative	NP2	Neural	central_nervous_system	glioma	Male	0	0	0	0	0	0	0	0	0	0	0	0	0
ACH-001609	Telomerase putative	NP3	Neural	central_nervous_system	glioma	Male	0	0	0	0	0	0	0	0	1	0	0	0	0
ACH-001622	Telomerase putative	ONDA7	Neural	central_nervous_system	glioma	Male	0	0	0	0	0	0	0	0	0	0	0	0	0
ACH-001623	Telomerase putative	ONDA8	Neural	central_nervous_system	glioma	Female	0	0	0	0	0	0	0	0	0	0	0	0	0
ACH-001624	Telomerase putative	ONDA9	Neural	central_nervous_system	glioma	Male	0	0	0	0	0	0	0	0	0	0	0	0	0
ACH-002680	Telomerase putative	170MGBA	Neural	central_nervous_system	glioma	Female	0	0	0	0	0	0	0	0	0	0	0	0	0
ACH-000776	Telomerase	ONS76	Neural	central_nervous_system	medulloblastoma	Female	0	0	0	0	0	0	0	0	0	0	0	0	0
ACH-000055	Telomerase putative	D283MED	Neural	central_nervous_system	medulloblastoma	Male	0	0	0	0	0	0	0	0	0	0	0	0	0
ACH-000095	Telomerase putative	D341	Neural	central_nervous_system	medulloblastoma	Male	0	0	0	0	0	0	0	0	0	0	0	0	0
ACH-000211	Telomerase putative	DAOY	Neural	central_nervous_system	medulloblastoma	Male	0	0	0	0	0	0	0	0	0	0	0	0	0
ACH-001053	Telomerase putative	D425	Neural	central_nervous_system	medulloblastoma	Male	0	0	0	0	0	0	0	0	0	0	0	0	0
ACH-001054	Telomerase putative	D458	Neural	central_nervous_system	medulloblastoma	Male	0	0	0	0	0	0	0	0	0	0	0	0	0
ACH-001201	Telomerase putative	SUMB002	Neural	central_nervous_system	medulloblastoma		0	0	0	0	0	0	0	0	0	0	0	0	0
ACH-001232	Telomerase putative	UW228	Neural	central_nervous_system	medulloblastoma	Male	0	0	0	0	0	0	0	0	0	0	0	0	0
ACH-000025	Telomerase putative	CH157MN	Neural	central_nervous_system	meningioma	Female	0	0	0	0	0	0	0	0	0	0	0	0	0
ACH-000629	Telomerase putative	IOMMLEE	Neural	central_nervous_system	meningioma	Male	0	0	0	0	0	0	0	0	0	0	0	0	0
ACH-001067	Telomerase putative	F5	Neural	central_nervous_system	meningioma	Male	0	0	0	0	0	0	0	0	0	0	0	0	0
ACH-002065	Telomerase putative	HSPSS	Neural	central_nervous_system	MPNST	Male	0	0	0	0	0	0	0	0	0	0	0	0	0
ACH-001711	Telomerase putative	PFSK1	Neural	central_nervous_system	PNET	Male	0	0	0	0	0	0	0	0	0	0	0	0	0
ACH-001033	Telomerase putative	CHLA57	Neural	central_nervous_system	PNET		0	0	0	0	0	0	0	0	0	0	0	0	0
ACH-000490	Telomerase putative	SF767	Neural	cervix	cervical_squamous	Female	0	0	0	0	0	0	0	0	0	1	0	0	0
ACH-001295	Telomerase	Y79	Neural	eye	retinoblastoma	Female	1	0	0	0	0	0	0	0	0	0	0	0	0
ACH-001421	Telomerase	WERIRB1	Neural	eye	retinoblastoma	Female	0	0	0	0	0	0	0	0	0	0	0	0	0
ACH-001441	Telomerase putative	921	Neural	eye	uveal_melanoma	Female	0	0	0	0	0	0	0	0	0	0	0	0	0
ACH-002011	Telomerase putative	MP46	Neural	eye	uveal_melanoma	Male	0	0	0	1	0	0	0	0	0	0	0	0	0
ACH-002014	Telomerase putative	MEL270	Neural	eye	uveal_melanoma	Male	0	0	0	0	0	0	0	0	0	0	0	0	0
ACH-002015	Telomerase putative	MEL285	Neural	eye	uveal_melanoma	Female	0	0	0	0	0	0	0	0	0	0	0	0	0
ACH-002016	Telomerase putative	MEL290	Neural	eye	uveal_melanoma	Female	0	0	0	0	0	1	0	0	0	0	0	0	0
ACH-002018	Telomerase putative	OMM25	Neural	eye	uveal_melanoma	Male	0	0	0	0	0	0	0	0	0	0	0	0	0
ACH-002687	Telomerase putative	WM3772F	Neural	eye	uveal_melanoma	Female	0	0	0	0	0	0	0	0	0	0	0	0	0
ACH-000225	Telomerase putative	ECC12	Neural	gastric	gastric_small_cell	Male	0	0	0	0	0	0	0	0	0	0	0	0	0
ACH-000560	Telomerase putative	ECC10	Neural	gastric	gastric_small_cell	Male	0	0	0	0	0	0	0	0	0	0	0	0	0
ACH-000775	Telomerase putative	NCIH727	Neural	lung	lung_carcinoid	Female	1	0	0	0	0	0	0	0	0	0	0	0	0
ACH-000290	Telomerase	NCIH209	Neural	lung	SCLC	Male	0	0	0	0	0	0	0	0	0	0	0	0	0
ACH-000297	Telomerase	NCIH889	Neural	lung	SCLC	Female	0	0	1	0	0	0	0	0	0	0	0	0	0
ACH-000355	Telomerase	NCIH82	Neural	lung	SCLC	Male	0	0	0	0	0	0	0	0	0	0	0	0	0
ACH-000358	Telomerase	NCIH69	Neural	lung	SCLC	Male	0	0	0	1	0	0	0	1	0	0	0	0	0
ACH-000506	Telomerase	NCIH146	Neural	lung	SCLC	Male	0	0	0	0	0	0	0	0	0	0	0	0	0
ACH-000703	Telomerase	DMS79	Neural	lung	SCLC	Male	0	0	0	0	0	0	0	0	0	0	0	0	0
ACH-000727	Telomerase	NCIH2066	Neural	lung	SCLC	Female	0	0	0	0	0	0	0	0	0	0	0	0	0
ACH-000800	Telomerase	NCIH446	Neural	lung	SCLC	Male	0	0	0	0	0	0	0	0	0	0	0	0	0
ACH-002286	Telomerase	NCIH128	Neural	lung	SCLC	Male	0	0	0	0	0	0	0	0	0	0	0	0	0
ACH-000129	Telomerase putative	NCIH1341	Neural	lung	SCLC	Female	0	0	0	0	0	0	0	0	0	0	0	0	0
ACH-000179	Telomerase putative	NCIH1618	Neural	lung	SCLC	Female	0	0	0	0	0	0	0	0	1	0	0	0	0
ACH-000187	Telomerase putative	CORL311	Neural	lung	SCLC	Male	0	0	0	0	0	0	0	0	0	0	0	0	0
ACH-000257	Telomerase putative	CORL279	Neural	lung	SCLC	Male	0	0	0	0	0	0	0	0	0	0	0	0	0
ACH-000292	Telomerase putative	NCIH841	Neural	lung	SCLC	Male	0	0	0	0	0	0	0	0	0	0	0	0	0
ACH-000298	Telomerase putative	NCIH2029	Neural	lung	SCLC	Female	0	0	0	0	0	0	0	0	0	0	0	0	0
ACH-000382	Telomerase putative	CORL24	Neural	lung	SCLC	Male	0	0	0	0	0	0	0	0	0	0	0	0	0
ACH-000394	Telomerase putative	NCIH2081	Neural	lung	SCLC	Female	0	0	0	0	0	0	0	0	0	0	0	0	0
ACH-000399	Telomerase putative	NCIH2196	Neural	lung	SCLC	Male	0	0	0	0	0	0	0	0	0	0	0	0	0
ACH-000431	Telomerase putative	NCIH1694	Neural	lung	SCLC	Male	0	0	0	0	0	0	0	0	0	0	0	0	0
ACH-000508	Telomerase putative	CORL88	Neural	lung	SCLC	Male	0	0	0	0	0	1	0	0	0	0	0	0	0
ACH-000514	Telomerase putative	NCIH1092	Neural	lung	SCLC	Male	0	0	0	0	0	0	0	0	0	0	0	0	0
ACH-000515	Telomerase putative	HCC33	Neural	lung	SCLC	Male	0	0	0	0	0	0	0	0	0	0	0	0	0
ACH-000525	Telomerase putative	NCIH2171	Neural	lung	SCLC	Male	0	0	0	0	0	0	0	0	0	0	0	0	0
ACH-000530	Telomerase putative	DMS114	Neural	lung	SCLC	Male	0	0	0	0	0	0	0	0	0	0	0	0	0
ACH-000559	Telomerase putative	NCIH1836	Neural	lung	SCLC	Male	0	0	0	0	0	0	0	0	0	0	0	0	0
ACH-000586	Telomerase putative	NCIH1876	Neural	lung	SCLC	Male	0	0	0	0	0	0	0	0	0	0	0	0	0
ACH-000594	Telomerase putative	DMS153	Neural	lung	SCLC	Male	0	0	0	0	0	0	0	0	0	0	0	0	0
ACH-000610	Telomerase putative	NCIH2227	Neural	lung	SCLC	Male	0	0	0	0	0	0	0	0	0	0	0	0	0
ACH-000639	Telomerase putative	NCIH211	Neural	lung	SCLC	Female	0	0	0	0	0	1	0	0	0	0	0	0	0
ACH-000659	Telomerase putative	SCLC21H	Neural	lung	SCLC	Male	0	0	0	0	0	0	0	0	0	0	0	0	0
ACH-000670	Telomerase putative	SBC5	Neural	lung	SCLC	Male	0	0	0	0	0	0	0	0	0	0	0	0	0
ACH-000695	Telomerase putative	CORL47	Neural	lung	SCLC	Male	0	0	0	0	0	0	0	0	0	0	0	0	0
ACH-000698	Telomerase putative	DMS53	Neural	lung	SCLC	Male	0	0	0	1	0	0	0	0	0	0	0	0	0
ACH-000729	Telomerase putative	NCIH1963	Neural	lung	SCLC	Male	0	0	0	0	0	0	0	0	0	0	0	0	0
ACH-000743	Telomerase putative	CORL95	Neural	lung	SCLC	Male	0	0	0	0	1	0	0	0	0	0	0	0	0
ACH-000749	Telomerase putative	DMS273	Neural	lung	SCLC	Female	0	0	0	0	0	0	0	0	0	0	0	0	0
ACH-000752	Telomerase putative	NCIH196	Neural	lung	SCLC	Male	0	0	0	0	0	0	0	0	0	0	0	0	0
ACH-000767	Telomerase putative	NCIH526	Neural	lung	SCLC	Male	0	0	0	0	0	0	0	0	0	0	0	0	0
ACH-000780	Telomerase putative	NCIH1105	Neural	lung	SCLC	Male	0	0	0	0	0	0	0	0	0	0	0	0	0
ACH-000790	Telomerase putative	SHP77	Neural	lung	SCLC	Male	0	0	0	0	0	0	0	0	0	0	0	0	0
ACH-000803	Telomerase putative	COLO668	Neural	lung	SCLC	Female	0	0	0	0	0	0	0	0	0	0	0	0	0
ACH-000816	Telomerase putative	NCIH524	Neural	lung	SCLC	Male	0	0	0	0	0	0	0	0	0	0	0	0	0
ACH-000830	Telomerase putative	NCIH1436	Neural	lung	SCLC	Male	0	0	0	0	0	0	0	0	1	0	0	0	0
ACH-000844	Telomerase putative	DMS454	Neural	lung	SCLC	Male	0	0	0	1	0	0	0	0	0	0	0	0	0
ACH-000866	Telomerase putative	NCIH1048	Neural	lung	SCLC	Female	0	0	0	0	0	0	0	0	0	0	0	0	0
ACH-000870	Telomerase putative	NCIH1930	Neural	lung	SCLC	Male	0	1	0	0	0	0	0	0	0	0	0	0	0
ACH-000871	Telomerase putative	NCIH510	Neural	lung	SCLC	Male	0	0	0	0	0	0	0	0	0	0	0	0	0
ACH-000890	Telomerase putative	SW1271	Neural	lung	SCLC	Male	0	0	0	1	0	0	0	0	0	0	0	0	0
ACH-000912	Telomerase putative	NCIH2286	Neural	lung	SCLC	Female	0	0	0	0	0	0	0	0	0	0	0	0	0
ACH-001386	Telomerase putative	SCLC22H	Neural	lung	SCLC	Male	0	0	0	1	0	0	0	0	0	0	0	0	0
ACH-001549	Telomerase putative	LU135	Neural	lung	SCLC	Male	0	0	0	0	0	0	0	0	0	0	0	0	0
ACH-000347	Telomerase putative	QGP1	Neural	pancreas	endocrine	Male	0	0	0	0	0	0	0	0	0	0	0	0	0
ACH-002693	Telomerase putative	S462	Neural	peripheral_nervous_system	MPNST	Female	0	0	0	0	0	0	0	0	0	0	0	0	0
ACH-000260	Telomerase	SKNAS	Neural	peripheral_nervous_system	neuroblastoma	Female	0	0	0	0	0	0	0	0	0	0	0	0	0
ACH-000312	Telomerase	SKNBE2	Neural	peripheral_nervous_system	neuroblastoma	Male	0	0	0	0	0	0	0	0	0	0	0	0	0
ACH-001188	Telomerase	SHSY5Y	Neural	peripheral_nervous_system	neuroblastoma	Female	0	0	0	0	0	0	0	0	0	1	0	0	0
ACH-001338	Telomerase	CHP134	Neural	peripheral_nervous_system	neuroblastoma	Male	0	0	0	0	0	0	0	0	0	0	0	0	0
ACH-001354	Telomerase	LAN2	Neural	peripheral_nervous_system	neuroblastoma	Female	0	0	0	0	0	0	0	0	0	0	0	0	0
ACH-002083	Telomerase	NB69	Neural	peripheral_nervous_system	neuroblastoma	Male	0	0	0	0	0	0	0	0	0	0	0	0	0
ACH-002248	Telomerase	IMR5	Neural	peripheral_nervous_system	neuroblastoma	Male	0	0	0	0	0	0	0	0	0	0	0	0	0
ACH-000078	Telomerase putative	MHHNB11	Neural	peripheral_nervous_system	neuroblastoma	Male	0	0	0	0	0	0	0	0	0	0	0	0	0
ACH-000099	Telomerase putative	SIMA	Neural	peripheral_nervous_system	neuroblastoma	Male	0	0	0	0	0	0	0	0	0	0	0	0	0
ACH-000120	Telomerase putative	CHP212	Neural	peripheral_nervous_system	neuroblastoma	Male	0	0	0	0	0	0	0	0	0	0	0	0	0
ACH-000136	Telomerase putative	CHP126	Neural	peripheral_nervous_system	neuroblastoma	Female	1	0	1	0	0	0	0	0	0	1	0	0	0
ACH-000149	Telomerase putative	SKNSH	Neural	peripheral_nervous_system	neuroblastoma	Female	0	0	0	0	0	0	0	0	0	0	0	0	0
ACH-000203	Telomerase putative	NH6	Neural	peripheral_nervous_system	neuroblastoma	Female	0	0	0	0	0	1	0	0	0	0	0	0	0
ACH-000227	Telomerase putative	KPNYN	Neural	peripheral_nervous_system	neuroblastoma	Male	0	0	0	0	0	0	0	0	0	0	0	0	0
ACH-000259	Telomerase putative	KELLY	Neural	peripheral_nervous_system	neuroblastoma	Female	1	0	0	0	0	0	0	0	0	0	0	0	0
ACH-000310	Telomerase putative	IMR32	Neural	peripheral_nervous_system	neuroblastoma	Male	0	0	0	0	0	0	0	0	0	0	0	0	0
ACH-000345	Telomerase putative	KPNRTBM1	Neural	peripheral_nervous_system	neuroblastoma	Female	0	0	0	0	0	0	0	0	0	0	0	0	0
ACH-000366	Telomerase putative	SKNDZ	Neural	peripheral_nervous_system	neuroblastoma	Female	0	0	0	0	0	0	0	0	0	0	0	0	0
ACH-000446	Telomerase putative	KPNSI9S	Neural	peripheral_nervous_system	neuroblastoma	Male	0	0	0	0	0	0	0	0	0	0	0	0	0
ACH-000804	Telomerase putative	NB1	Neural	peripheral_nervous_system	neuroblastoma	Male	0	0	0	0	0	0	0	0	0	0	0	0	0
ACH-001303	Telomerase putative	NB1643	Neural	peripheral_nervous_system	neuroblastoma	Male	0	0	0	0	0	0	0	0	0	0	0	0	0
ACH-001344	Telomerase putative	GIMEN	Neural	peripheral_nervous_system	neuroblastoma	Female	0	0	0	0	0	0	0	0	0	0	0	0	0
ACH-001366	Telomerase putative	NGP	Neural	peripheral_nervous_system	neuroblastoma	Male	0	0	0	0	0	0	0	0	0	0	0	0	0
ACH-001367	Telomerase putative	NMB	Neural	peripheral_nervous_system	neuroblastoma	Female	0	0	0	1	0	0	0	0	0	0	0	0	0
ACH-001548	Telomerase putative	LS	Neural	peripheral_nervous_system	neuroblastoma	Female	0	0	0	0	0	0	0	0	0	0	0	0	0
ACH-001603	Telomerase putative	NH12	Neural	peripheral_nervous_system	neuroblastoma	Male	0	0	0	0	0	0	0	0	0	0	0	0	0
ACH-001674	Telomerase putative	TGW	Neural	peripheral_nervous_system	neuroblastoma	Male	0	0	0	0	0	0	0	0	0	0	0	0	0
ACH-001716	Telomerase putative	GOTO	Neural	peripheral_nervous_system	neuroblastoma	Male	0	0	0	0	0	0	0	0	0	0	0	0	0
ACH-002080	Telomerase putative	TN2	Neural	peripheral_nervous_system	neuroblastoma	Male	0	0	0	0	0	0	0	0	0	0	0	0	0
ACH-001300	Telomerase putative	CHLA15	Neural	peripheral_nervous_system	neuroblastoma	Female	0	0	0	0	0	0	0	0	0	0	0	0	0
ACH-001301	Telomerase putative	COGN278	Neural	peripheral_nervous_system	neuroblastoma		0	0	0	0	0	0	0	0	0	0	0	0	0
ACH-001302	Telomerase putative	COGN305	Neural	peripheral_nervous_system	neuroblastoma		0	0	0	0	0	0	0	0	0	0	0	0	0
ACH-001670	Telomerase putative	TASK1	Neural	peripheral_nervous_system	PNET	Female	0	0	1	0	0	0	0	0	0	0	0	0	0
ACH-000177	Telomerase putative	NCIH660	Neural	prostate	prostate_small_cell	Male	0	0	0	0	0	0	0	0	0	0	0	0	0
ACH-000014	Telomerase	HS294T	Neural	skin	melanoma	Male	0	0	0	0	0	0	0	0	0	0	0	0	0
ACH-000322	Telomerase	HT144	Neural	skin	melanoma	Male	0	0	0	0	0	0	0	0	0	0	0	0	0
ACH-000425	Telomerase	UACC62	Neural	skin	melanoma		0	0	0	0	0	0	0	0	0	0	0	0	0
ACH-000450	Telomerase	MELHO	Neural	skin	melanoma	Female	0	0	0	0	0	0	0	0	0	0	0	0	0
ACH-000477	Telomerase	MALME3M	Neural	skin	melanoma	Male	0	0	0	0	0	0	0	0	0	0	0	0	0
ACH-000579	Telomerase	UACC257	Neural	skin	melanoma		0	0	0	0	0	0	0	0	0	0	0	0	0
ACH-000615	Telomerase	SKMEL28	Neural	skin	melanoma	Male	0	0	0	0	0	0	0	0	0	0	0	0	0
ACH-000730	Telomerase	SKMEL5	Neural	skin	melanoma	Female	0	0	0	0	0	0	0	0	0	0	0	0	0
ACH-000750	Telomerase	LOXIMVI	Neural	skin	melanoma	Male	0	0	1	0	0	0	0	0	0	0	0	0	0
ACH-000881	Telomerase	MELJUSO	Neural	skin	melanoma	Female	0	0	0	0	0	0	0	0	0	0	0	0	0
ACH-000884	Telomerase	MDAMB435S	Neural	skin	melanoma		0	0	0	0	0	0	0	0	0	0	0	0	0
ACH-001190	Telomerase	SKMEL2	Neural	skin	melanoma	Male	0	0	0	0	0	0	0	0	0	0	0	0	0
ACH-002159	Telomerase	M14	Neural	skin	melanoma	Male	0	0	0	0	0	0	0	0	0	0	0	0	0
ACH-000008	Telomerase putative	A101D	Neural	skin	melanoma	Male	0	0	0	0	0	0	0	0	0	0	0	0	0
ACH-000219	Telomerase putative	A375	Neural	skin	melanoma	Female	0	0	0	0	0	0	0	0	0	0	0	0	0
ACH-000274	Telomerase putative	HS852T	Neural	skin	melanoma	Male	0	0	0	0	0	0	0	0	0	0	0	0	0
ACH-000304	Telomerase putative	WM115	Neural	skin	melanoma	Female	0	0	0	0	0	0	0	0	0	0	0	0	0
ACH-000401	Telomerase putative	COLO800	Neural	skin	melanoma	Male	0	0	0	0	0	0	0	0	0	0	0	0	0
ACH-000404	Telomerase putative	K029AX	Neural	skin	melanoma		0	0	0	0	0	0	0	0	0	0	0	0	0
ACH-000423	Telomerase putative	SKMEL3	Neural	skin	melanoma	Female	0	0	1	0	0	0	0	0	0	0	0	0	0
ACH-000441	Telomerase putative	SH4	Neural	skin	melanoma	Female	0	0	1	0	0	0	0	0	0	0	0	0	0
ACH-000458	Telomerase putative	CJM	Neural	skin	melanoma	Male	0	0	0	0	0	0	0	0	0	0	0	0	0
ACH-000465	Telomerase putative	SKMEL1	Neural	skin	melanoma	Male	0	0	0	0	0	0	0	0	0	0	0	0	0
ACH-000550	Telomerase putative	IGR39	Neural	skin	melanoma	Male	0	0	0	0	0	0	0	0	0	0	0	0	0
ACH-000572	Telomerase putative	G361	Neural	skin	melanoma	Male	0	0	0	0	0	0	0	0	0	0	0	0	0
ACH-000580	Telomerase putative	C32	Neural	skin	melanoma	Male	0	0	0	0	0	0	0	0	0	0	0	0	0
ACH-000582	Telomerase putative	COLO741	Neural	skin	melanoma	Female	0	0	0	0	0	0	0	0	0	0	0	0	0
ACH-000614	Telomerase putative	RVH421	Neural	skin	melanoma	Male	0	0	0	0	0	0	0	0	0	0	0	0	0
ACH-000632	Telomerase putative	HS944T	Neural	skin	melanoma	Male	0	0	0	0	0	0	0	0	0	0	0	0	0
ACH-000640	Telomerase putative	SKMEL31	Neural	skin	melanoma	Female	0	0	0	0	0	0	0	0	0	0	0	0	0
ACH-000644	Telomerase putative	COLO829	Neural	skin	melanoma	Male	0	0	0	0	0	0	0	0	0	0	0	0	0
ACH-000650	Telomerase putative	IGR37	Neural	skin	melanoma	Male	0	0	0	0	0	0	0	0	0	0	0	0	0
ACH-000661	Telomerase putative	WM1799	Neural	skin	melanoma	Male	0	0	0	0	0	0	0	0	0	0	0	0	0
ACH-000765	Telomerase putative	WM983B	Neural	skin	melanoma	Male	0	0	0	0	0	0	0	0	0	0	0	0	0
ACH-000788	Telomerase putative	A2058	Neural	skin	melanoma	Male	0	0	0	0	0	0	0	0	0	0	0	0	0
ACH-000799	Telomerase putative	HS695T	Neural	skin	melanoma	Male	0	0	0	0	0	0	0	0	0	0	0	0	0
ACH-000801	Telomerase putative	HS936T	Neural	skin	melanoma	Male	0	0	0	0	0	0	0	0	0	0	0	0	0
ACH-000805	Telomerase putative	COLO679	Neural	skin	melanoma	Female	0	0	0	0	0	0	0	0	0	0	0	0	0
ACH-000810	Telomerase putative	SKMEL30	Neural	skin	melanoma	Male	0	0	0	0	0	0	0	0	0	0	0	0	0
ACH-000812	Telomerase putative	COLO783	Neural	skin	melanoma	Female	0	0	0	0	0	0	0	0	0	0	0	0	0
ACH-000814	Telomerase putative	HS939T	Neural	skin	melanoma	Female	0	0	0	0	0	0	0	0	0	0	0	0	0
ACH-000822	Telomerase putative	SKMEL24	Neural	skin	melanoma	Male	0	0	0	0	0	0	0	0	0	0	0	0	0
ACH-000827	Telomerase putative	WM793	Neural	skin	melanoma	Male	0	0	0	0	0	0	0	0	0	0	0	0	0
ACH-000882	Telomerase putative	IGR1	Neural	skin	melanoma	Male	0	0	0	0	0	0	0	0	0	0	0	0	0
ACH-000899	Telomerase putative	WM88	Neural	skin	melanoma	Male	1	0	0	0	0	0	0	0	0	0	0	0	0
ACH-000915	Telomerase putative	IPC298	Neural	skin	melanoma	Female	0	0	0	0	0	0	0	0	0	0	0	0	0
ACH-000931	Telomerase putative	HMCB	Neural	skin	melanoma	Female	0	0	0	0	0	0	0	0	0	0	0	0	0
ACH-000968	Telomerase putative	COLO792	Neural	skin	melanoma	Male	0	0	0	0	0	0	0	0	0	0	0	0	0
ACH-000987	Telomerase putative	MEWO	Neural	skin	melanoma	Male	0	0	0	0	0	0	0	0	0	0	0	0	0
ACH-001041	Telomerase putative	COLO699	Neural	skin	melanoma	Female	0	0	0	0	0	0	0	0	0	0	0	0	0
ACH-001239	Telomerase putative	WM2664	Neural	skin	melanoma	Female	0	0	0	0	0	0	0	0	0	0	0	0	0
ACH-001339	Telomerase putative	COLO794	Neural	skin	melanoma	Male	0	0	0	0	0	0	0	0	0	0	0	0	0
ACH-001522	Telomerase putative	HMY1	Neural	skin	melanoma	Male	0	0	0	0	0	0	0	0	0	0	0	0	0
ACH-001563	Telomerase putative	MM127	Neural	skin	melanoma	Male	0	0	0	0	0	0	0	0	0	0	0	0	0
ACH-001566	Telomerase putative	MM370	Neural	skin	melanoma	Male	0	0	0	0	0	0	0	0	0	0	0	0	0
ACH-001567	Telomerase putative	MM383	Neural	skin	melanoma	Male	0	0	0	0	0	0	0	0	0	0	0	0	0
ACH-001568	Telomerase putative	MM386	Neural	skin	melanoma	Male	0	0	0	0	0	0	0	0	0	0	0	0	0
ACH-001569	Telomerase putative	MM415	Neural	skin	melanoma	Male	0	0	0	0	0	0	0	0	0	0	0	0	0
ACH-001570	Telomerase putative	MM426	Neural	skin	melanoma	Male	0	0	0	0	0	0	0	0	0	0	0	0	0
ACH-001645	Telomerase putative	SEKI	Neural	skin	melanoma	Female	0	0	0	0	0	0	0	0	0	0	0	0	0
ACH-001970	Telomerase putative	MM253	Neural	skin	melanoma	Male	0	0	0	0	0	0	0	0	0	0	0	0	0
ACH-001973	Telomerase putative	MM485	Neural	skin	melanoma	Male	0	0	0	0	0	0	0	0	0	0	0	0	0
ACH-001982	Telomerase putative	NZM3	Neural	skin	melanoma	Male	0	0	0	0	0	0	0	0	0	0	0	0	0
ACH-002001	Telomerase putative	A375SKINCJ1	Neural	skin	melanoma	Female	0	0	0	0	0	0	0	0	0	0	0	0	0
ACH-002002	Telomerase putative	A375SKINCJ2	Neural	skin	melanoma	Female	0	0	0	0	0	0	0	0	0	0	0	0	0
ACH-002003	Telomerase putative	A375SKINCJ3	Neural	skin	melanoma	Female	0	0	0	0	0	0	0	0	0	0	0	0	0
ACH-002004	Telomerase putative	UACC62SKINCJ1	Neural	skin	melanoma		0	0	0	0	0	0	0	0	0	0	0	0	0
ACH-002005	Telomerase putative	SKMEL19	Neural	skin	melanoma	Male	0	0	0	0	0	0	0	0	0	0	0	0	0
ACH-002458	Telomerase putative	HT144SKINFV1	Neural	skin	melanoma	Male	0	0	0	0	0	0	0	0	0	0	0	0	0
ACH-002459	Telomerase putative	HT144SKINFV3	Neural	skin	melanoma	Male	0	0	0	0	0	0	0	0	0	0	0	0	0
ACH-002461	Telomerase putative	RVH421SKINFV1	Neural	skin	melanoma	Male	0	0	0	0	0	0	0	0	0	0	0	0	0
ACH-002508	Telomerase putative	WM3211	Neural	skin	melanoma	Female	0	0	0	0	0	0	0	0	0	0	0	0	0
ACH-002509	Telomerase putative	WM4235	Neural	skin	melanoma		0	0	0	0	0	0	0	0	0	0	0	0	0
ACH-002510	Telomerase putative	M040416	Neural	skin	melanoma	Male	0	0	0	0	0	0	0	0	0	0	0	0	0
ACH-002512	Telomerase putative	MM160113	Neural	skin	melanoma	Male	0	0	0	0	0	0	0	0	0	0	0	0	0
ACH-001551	Telomerase putative	MCC142	Neural	skin	merkel_cell_carcinoma	Male	0	0	0	0	0	0	0	0	0	0	0	0	0
ACH-001552	Telomerase putative	MCC26	Neural	skin	merkel_cell_carcinoma	Female	0	0	0	0	0	0	0	0	0	0	0	0	0
ACH-001321	Telomerase putative	TT	Neural	thyroid	thyroid_squamous	Female	0	0	0	0	0	0	0	0	0	0	0	0	0
ACH-002926	Telomerase putative	UPMD1	Neural	unknown	melanoma	Female	0	0	0	0	0	0	0	0	0	0	0	0	0
ACH-001578	Telomerase putative	NCCIT		embryo	embryo_carcinoma	Male
ACH-001668	Telomerase putative	SUSA		embryo	teratoma	Male
ACH-001836	Unknown/Discarded	ICC108		bile_duct	cholangiocarcinoma
ACH-002237	Unknown/Discarded	ETK1		bile_duct	cholangiocarcinoma	Female
ACH-002312	Unknown/Discarded	TGBC24TKB		bile_duct	gallbladder_adenocarcinoma	Female
ACH-002276	Unknown/Discarded	MYM12		blood	acute_biphenotypic_leukemia	Female
ACH-000795	Unknown/Discarded	MOLT13		blood	ALL	Female
ACH-001639	Unknown/Discarded	ROS50		blood	ALL	Male
ACH-002058	Unknown/Discarded	ATN1		blood	ALL	Male
ACH-002209	Unknown/Discarded	ALLPO		blood	ALL	Female
ACH-002211	Unknown/Discarded	BALL1		blood	ALL	Male
ACH-002216	Unknown/Discarded	BE13		blood	ALL	Female
ACH-002222	Unknown/Discarded	CTV1		blood	ALL	Male
ACH-002238	Unknown/Discarded	GRST		blood	ALL	Male
ACH-002241	Unknown/Discarded	HAL01		blood	ALL	Female
ACH-002256	Unknown/Discarded	KARPAS45		blood	ALL	Male
ACH-002267	Unknown/Discarded	LC41		blood	ALL	Female
ACH-002275	Unknown/Discarded	MN60		blood	ALL	Male
ACH-002308	Unknown/Discarded	SUPB8		blood	ALL	Female
ACH-001037	Unknown/Discarded	CMK86		blood	AML	Male
ACH-001230	Unknown/Discarded	UT7		blood	AML	Male
ACH-002218	Unknown/Discarded	CESS		blood	AML	Male
ACH-002258	Unknown/Discarded	KMOE2		blood	AML	Female
ACH-002262	Unknown/Discarded	KY821		blood	AML	Male
ACH-002273	Unknown/Discarded	ML2		blood	AML	Male
ACH-002290	Unknown/Discarded	NKM1		blood	AML	Male
ACH-002299	Unknown/Discarded	QIMRWIL		blood	AML	Female
ACH-002314	Unknown/Discarded	TUR		blood	AML	Male
ACH-002390	Unknown/Discarded	MC1010		blood	AML	Male
ACH-002475	Unknown/Discarded	HAP1		blood	CML	Male
ACH-002302	Unknown/Discarded	RPMI8866		blood	CML	Female
ACH-001452	Unknown/Discarded	BONNA12		blood	hairy_cell_leukemia	Male
ACH-002242	Unknown/Discarded	HC1		blood	hairy_cell_leukemia	Male
ACH-002274	Unknown/Discarded	MLMA		blood	hairy_cell_leukemia	Female
ACH-002339	Unknown/Discarded	MOT		blood	hairy_cell_leukemia	Male
ACH-002289	Unknown/Discarded	NK92MI		blood	NKC	Male
ACH-002317	Unknown/Discarded	YT		blood	NKC	Male
ACH-002210	Unknown/Discarded	ARH77		blood		Female
ACH-002247	Unknown/Discarded	IM9		blood		Female
ACH-002270	Unknown/Discarded	MCCAR		blood		Male
ACH-002316	Unknown/Discarded	WIL2NS		blood		Male
ACH-002092	Unknown/Discarded	CHSA0011		bone	chondrosarcoma	Male
ACH-002093	Unknown/Discarded	CHSA0108		bone	chondrosarcoma	Male
ACH-002094	Unknown/Discarded	CHSA8926		bone	chondrosarcoma	Male
ACH-002099	Unknown/Discarded	CS1		bone	chondrosarcoma	Male
ACH-001955	Unknown/Discarded	JHC7		bone	chordoma	Female
ACH-001956	Unknown/Discarded	MUGCHOR1		bone	chordoma	Female
ACH-001957	Unknown/Discarded	UMCHOR1		bone	chordoma	Male
ACH-001007	Unknown/Discarded	A673STAG2KO16		bone	Ewing_sarcoma	Female
ACH-001008	Unknown/Discarded	A673STAG2KO45		bone	Ewing_sarcoma	Female
ACH-001009	Unknown/Discarded	A673STAG2NT14		bone	Ewing_sarcoma	Female
ACH-001010	Unknown/Discarded	A673STAG2NT23		bone	Ewing_sarcoma	Female
ACH-001066	Unknown/Discarded	EWS834		bone	Ewing_sarcoma
ACH-001206	Unknown/Discarded	TCC466		bone	Ewing_sarcoma	Female
ACH-002103	Unknown/Discarded	ES1		bone	Ewing_sarcoma	Female
ACH-002104	Unknown/Discarded	ES3		bone	Ewing_sarcoma	Male
ACH-002105	Unknown/Discarded	ES4		bone	Ewing_sarcoma	Male
ACH-002106	Unknown/Discarded	ES5		bone	Ewing_sarcoma	Male
ACH-002107	Unknown/Discarded	ES6		bone	Ewing_sarcoma	Male
ACH-002108	Unknown/Discarded	ES7		bone	Ewing_sarcoma	Male
ACH-002109	Unknown/Discarded	ES8		bone	Ewing_sarcoma	Male
ACH-002110	Unknown/Discarded	EW1		bone	Ewing_sarcoma	Male
ACH-002111	Unknown/Discarded	EW11		bone	Ewing_sarcoma	Female
ACH-002112	Unknown/Discarded	EW12		bone	Ewing_sarcoma	Female
ACH-002113	Unknown/Discarded	EW13		bone	Ewing_sarcoma	Male
ACH-002114	Unknown/Discarded	EW16		bone	Ewing_sarcoma	Male
ACH-002115	Unknown/Discarded	EW18		bone	Ewing_sarcoma
ACH-002116	Unknown/Discarded	EW22		bone	Ewing_sarcoma
ACH-002117	Unknown/Discarded	EW24		bone	Ewing_sarcoma
ACH-002118	Unknown/Discarded	EW3		bone	Ewing_sarcoma	Male
ACH-002119	Unknown/Discarded	EW7		bone	Ewing_sarcoma	Female
ACH-002160	Unknown/Discarded	MCIXC		bone	Ewing_sarcoma	Female
ACH-002194	Unknown/Discarded	RH1		bone	Ewing_sarcoma	Male
ACH-002142	None	HUO3N1		bone	osteosarcoma	Female
ACH-001712	Unknown/Discarded	HS860T		bone	osteosarcoma	Male
ACH-002396	Unknown/Discarded	SARC9371		bone	osteosarcoma
ACH-001397	Unknown/Discarded	SUM225CWN		breast	breast_adenocarcinoma	Female
ACH-001065	Unknown/Discarded	EVSAT		breast	breast_carcinoma	Female
ACH-001358	Unknown/Discarded	MDAMB330		breast	breast_carcinoma	Female
ACH-001393	Unknown/Discarded	SUM190PT		breast	breast_carcinoma	Female
ACH-002163	Unknown/Discarded	MRKNU1		breast	breast_carcinoma	Female
ACH-002179	Unknown/Discarded	OCUBM		breast	breast_carcinoma	Female
ACH-002399	Unknown/Discarded	21NT		breast	breast_carcinoma	Female
ACH-001249	Unknown/Discarded	YMB1		breast	breast_ductal_carcinoma	Female
ACH-001514	Unknown/Discarded	HCC1008		breast	breast_ductal_carcinoma	Female
ACH-002208	Unknown/Discarded	YMB1E		breast	breast_ductal_carcinoma	Female
ACH-000642	Unknown/Discarded	HMEL		breast		Female
ACH-002319	Unknown/Discarded	184A1		breast		Female
ACH-002320	Unknown/Discarded	600MPE		breast		Female
ACH-002322	Unknown/Discarded	HCC2185		breast		Female
ACH-002323	Unknown/Discarded	HCC2688		breast		Female
ACH-002324	Unknown/Discarded	HCC3153		breast		Female
ACH-002325	Unknown/Discarded	LY2		breast		Female
ACH-002326	Unknown/Discarded	MACLS2		breast		Female
ACH-002327	Unknown/Discarded	MCF12A		breast		Female
ACH-002328	Unknown/Discarded	MX1		breast		Female
ACH-002329	Unknown/Discarded	SKBR5		breast		Female
ACH-002330	Unknown/Discarded	SKBR7		breast		Female
ACH-002331	Unknown/Discarded	ZR75B		breast		Female
ACH-001357	Unknown/Discarded	MCF10A		breast		Female
ACH-001827	Unknown/Discarded	184B5		breast		Female
ACH-001000	Unknown/Discarded	1321N1		central_nervous_system	glioma	Male
ACH-001118	Unknown/Discarded	M059J		central_nervous_system	glioma	Male
ACH-001125	Unknown/Discarded	MOGGCCM		central_nervous_system	glioma
ACH-001126	Unknown/Discarded	MOGGUVW		central_nervous_system	glioma	Male
ACH-001198	Unknown/Discarded	SNB19		central_nervous_system	glioma	Male
ACH-001214	Unknown/Discarded	U138MG		central_nervous_system	glioma	Male
ACH-001606	Unknown/Discarded	NO11		central_nervous_system	glioma	Female
ACH-002223	Unknown/Discarded	D245MG		central_nervous_system	glioma	Male
ACH-002224	Unknown/Discarded	D247MG		central_nervous_system	glioma	Female
ACH-002225	Unknown/Discarded	D263MG		central_nervous_system	glioma	Female
ACH-002226	Unknown/Discarded	D336MG		central_nervous_system	glioma	Male
ACH-002227	Unknown/Discarded	D392MG		central_nervous_system	glioma	Female
ACH-002228	Unknown/Discarded	D423MG		central_nervous_system	glioma	Male
ACH-002229	Unknown/Discarded	D502MG		central_nervous_system	glioma
ACH-002230	Unknown/Discarded	D542MG		central_nervous_system	glioma	Female
ACH-002231	Unknown/Discarded	D566MG		central_nervous_system	glioma	Male
ACH-002257	Unknown/Discarded	KINGS1		central_nervous_system	glioma	Male
ACH-002259	Unknown/Discarded	KNS81FD		central_nervous_system	glioma	Male
ACH-002268	Unknown/Discarded	LN405		central_nervous_system	glioma	Female
ACH-002269	Unknown/Discarded	LNZTA3WT4		central_nervous_system	glioma	Male
ACH-002304	Unknown/Discarded	SKMG1		central_nervous_system	glioma
ACH-001052	Unknown/Discarded	D384		central_nervous_system	medulloblastoma	Male
ACH-001055	Unknown/Discarded	D556		central_nervous_system	medulloblastoma	Female
ACH-001142	Unknown/Discarded	NHAHTDD		central_nervous_system		Male
ACH-001017	Unknown/Discarded	BGC823		cervix	cervical_carcinoma	Female
ACH-001071	Unknown/Discarded	GLC82		cervix	cervical_carcinoma	Female
ACH-002020	Unknown/Discarded	SKGIIIA		cervix	cervical_carcinoma	Female
ACH-002201	Unknown/Discarded	TCYIK		cervix	cervical_small_cell	Female
ACH-002180	Unknown/Discarded	OMC1		cervix	cervical_squamous	Female
ACH-001084	Unknown/Discarded	HCT8		colorectal	colorectal_adenocarcinoma	Male
ACH-001091	Unknown/Discarded	HRT18		colorectal	colorectal_adenocarcinoma	Male
ACH-001199	Unknown/Discarded	SNUC2B		colorectal	colorectal_adenocarcinoma	Female
ACH-001825	Unknown/Discarded	SW527		colorectal	colorectal_adenocarcinoma	Male
ACH-002219	Unknown/Discarded	COLO320HSR		colorectal	colorectal_adenocarcinoma	Female
ACH-002233	Unknown/Discarded	DIFI		colorectal	colorectal_adenocarcinoma	Female
ACH-002287	Unknown/Discarded	NCIH630		colorectal	colorectal_adenocarcinoma
ACH-002394	Unknown/Discarded	GEO		colorectal	colorectal_adenocarcinoma
ACH-002332	Unknown/Discarded	GISTT1		colorectal		Female
ACH-002291	Unknown/Discarded	NTERA2CLD1		embryo	embryo_carcinoma	Male
ACH-002288	Unknown/Discarded	NEC8		embryo		Male
ACH-001544	Unknown/Discarded	KYAE1		esophagus	esophagus_adenocarcinoma	Male
ACH-002292	Unknown/Discarded	OACP4C		esophagus	esophagus_adenocarcinoma	Male
ACH-002243	Unknown/Discarded	HCE4		esophagus	esophagus_squamous	Female
ACH-002263	Unknown/Discarded	KYSE220		esophagus	esophagus_squamous	Male
ACH-002264	Unknown/Discarded	KYSE50		esophagus	esophagus_squamous	Male
ACH-002311	Unknown/Discarded	TE12		esophagus	esophagus_squamous
ACH-002462	Unknown/Discarded	RPE1SS48		eye		Female
ACH-002463	Unknown/Discarded	RPE1SS77		eye		Female
ACH-002464	Unknown/Discarded	RPE1SS6		eye		Female
ACH-002465	Unknown/Discarded	RPE1SS119		eye		Female
ACH-002466	Unknown/Discarded	RPE1SS111		eye		Female
ACH-002467	Unknown/Discarded	RPE1SS51		eye		Female
ACH-000071	Fibroblast	HS706T		fibroblast	fibroblast_bone	Female
ACH-000119	Fibroblast	HS863T		fibroblast	fibroblast_bone	Female
ACH-000154	Fibroblast	HS888T		fibroblast	fibroblast_bone	Male
ACH-000185	Fibroblast	HS737T		fibroblast	fibroblast_bone	Female
ACH-000224	Fibroblast	HS819T		fibroblast	fibroblast_bone	Male
ACH-000229	Fibroblast	HS822T		fibroblast	fibroblast_bone	Female
ACH-000340	Fibroblast	HS870T		fibroblast	fibroblast_bone	Male
ACH-000526	Fibroblast	HS821T		fibroblast	fibroblast_bone	Female
ACH-000529	Fibroblast	T173		fibroblast	fibroblast_bone
ACH-000083	Fibroblast	HS281T		fibroblast	fibroblast_breast	Female
ACH-000134	Fibroblast	HS274T		fibroblast	fibroblast_breast	Female
ACH-000184	Fibroblast	HS343T		fibroblast	fibroblast_breast	Female
ACH-000230	Fibroblast	HS742T		fibroblast	fibroblast_breast	Female
ACH-000413	Fibroblast	HS739T		fibroblast	fibroblast_breast	Female
ACH-000540	Fibroblast	HS606T		fibroblast	fibroblast_breast	Female
ACH-000199	Fibroblast	HS255T		fibroblast	fibroblast_colorectal	Female
ACH-000214	Fibroblast	HS675T		fibroblast	fibroblast_colorectal	Male
ACH-000850	Fibroblast	HS698T		fibroblast	fibroblast_colorectal	Male
ACH-000131	Fibroblast	HS229T		fibroblast	fibroblast_lung	Male
ACH-000531	Fibroblast	RS5		fibroblast	fibroblast_lung	Male
ACH-000539	Fibroblast	HS618T		fibroblast	fibroblast_lung	Female
ACH-000742	Fibroblast	DM3		fibroblast	fibroblast_lung	Male
ACH-000797	Fibroblast	HLFA		fibroblast	fibroblast_lung	Female
ACH-001207	Fibroblast	TIG3TD		fibroblast	fibroblast_lung	Male
ACH-000063	Fibroblast	HS616T		fibroblast	fibroblast_lymphocyte	Male
ACH-000125	Fibroblast	TO175T		fibroblast	fibroblast_lymphocyte	Male
ACH-000165	Fibroblast	HS751T		fibroblast	fibroblast_lymphocyte	Male
ACH-001093	Unknown/Discarded	HS604T		fibroblast	fibroblast_lymphocyte	Male
ACH-000043	Fibroblast	HS895T		fibroblast	fibroblast_skin	Female
ACH-000135	Fibroblast	HS940T		fibroblast	fibroblast_skin	Male
ACH-000180	Fibroblast	HS839T		fibroblast	fibroblast_skin	Female
ACH-000194	Fibroblast	HS934T		fibroblast	fibroblast_skin	Female
ACH-000240	Fibroblast	HS600T		fibroblast	fibroblast_skin	Male
ACH-000275	Fibroblast	HS834T		fibroblast	fibroblast_skin	Female
ACH-000306	Fibroblast	HS688AT		fibroblast	fibroblast_skin	Male
ACH-000079	Fibroblast	TE125T		fibroblast	fibroblast_soft_tissue	Female
ACH-000175	Fibroblast	TE159T		fibroblast	fibroblast_soft_tissue	Male
ACH-001767	Unknown/Discarded	CCLFPEDS0018T		fibroblast	fibroblast_soft_tissue	Male
ACH-000284	Fibroblast	HS840T		fibroblast	fibroblast_upper_aerodigestive	Male
ACH-000088	Fibroblast	HS172T		fibroblast	fibroblast_urinary_tract	Male
ACH-001018	Unknown/Discarded	BJHTERT		fibroblast		Male
ACH-001187	Unknown/Discarded	SF8657		fibroblast		Male
ACH-001015	Unknown/Discarded	AZ521		gastric	duodenal_adenocarcinoma	Male
ACH-000761	Unknown/Discarded	NUGC2		gastric	gastric_adenocarcinoma	Female
ACH-000047	Unknown/Discarded	GCIY		gastric	gastric_adenocarcinoma	Female
ACH-002306	Unknown/Discarded	STS0421		gastric	gastric_adenocarcinoma
ACH-001175	Unknown/Discarded	RCC4		kidney	renal_cell_carcinoma
ACH-001224	Unknown/Discarded	UMRC2		kidney	renal_cell_carcinoma
ACH-001225	Unknown/Discarded	UMRC6		kidney	renal_cell_carcinoma	Male
ACH-002090	Unknown/Discarded	BB65RCC		kidney	renal_cell_carcinoma	Male
ACH-002139	Unknown/Discarded	HA7RCC		kidney	renal_cell_carcinoma	Male
ACH-002150	Unknown/Discarded	LB1047RCC		kidney	renal_cell_carcinoma	Female
ACH-002151	Unknown/Discarded	LB2241RCC		kidney	renal_cell_carcinoma	Male
ACH-002155	Unknown/Discarded	LB996RCC		kidney	renal_cell_carcinoma	Male
ACH-002167	Unknown/Discarded	NCC010		kidney	renal_cell_carcinoma	Male
ACH-002168	Unknown/Discarded	NCC021		kidney	renal_cell_carcinoma
ACH-002187	Unknown/Discarded	RCCAB		kidney	renal_cell_carcinoma	Male
ACH-002188	Unknown/Discarded	RCCER		kidney	renal_cell_carcinoma	Male
ACH-002189	Unknown/Discarded	RCCFG2		kidney	renal_cell_carcinoma	Male
ACH-002190	Unknown/Discarded	RCCJF		kidney	renal_cell_carcinoma	Female
ACH-002191	Unknown/Discarded	RCCJW		kidney	renal_cell_carcinoma	Male
ACH-002192	Unknown/Discarded	RCCMF		kidney	renal_cell_carcinoma	Male
ACH-001310	Unknown/Discarded	HA1E		kidney		Male
ACH-000049	Unknown/Discarded	HEKTE		kidney
ACH-001087	Unknown/Discarded	HK2		kidney		Male
ACH-002395	Unknown/Discarded	HUH6CLONE5		liver	hepatoblastoma	Male
ACH-001021	Unknown/Discarded	C3A		liver	hepatocellular_carcinoma	Male
ACH-001417	Unknown/Discarded	UMC11		lung	lung_carcinoid	Male
ACH-002174	Unknown/Discarded	NCIH720		lung	lung_carcinoid	Male
ACH-002177	Unknown/Discarded	NCIH835		lung	lung_carcinoid	Female
ACH-001490	Unknown/Discarded	CORL321		lung	lung_carcinoma	Female
ACH-002123	Unknown/Discarded	H2369		lung	mesothelioma	Male
ACH-002124	Unknown/Discarded	NCIH2373		lung	mesothelioma	Male
ACH-002125	Unknown/Discarded	NCIH2461		lung	mesothelioma	Male
ACH-002126	Unknown/Discarded	NCIH2591		lung	mesothelioma	Male
ACH-002127	Unknown/Discarded	NCIH2595		lung	mesothelioma	Male
ACH-002128	Unknown/Discarded	NCIH2722		lung	mesothelioma	Male
ACH-002129	Unknown/Discarded	NCIH2731		lung	mesothelioma	Male
ACH-002130	Unknown/Discarded	NCIH2795		lung	mesothelioma	Male
ACH-002131	Unknown/Discarded	NCIH2803		lung	mesothelioma
ACH-002132	Unknown/Discarded	NCIH2804		lung	mesothelioma	Male
ACH-002133	Unknown/Discarded	NCIH2810		lung	mesothelioma	Male
ACH-002134	Unknown/Discarded	NCIH2818		lung	mesothelioma	Male
ACH-002135	Unknown/Discarded	NCIH2869		lung	mesothelioma	Male
ACH-002136	Unknown/Discarded	H290		lung	mesothelioma	Male
ACH-001078	Unknown/Discarded	HCC1588		lung	NSCLC	Female
ACH-001079	Unknown/Discarded	HCC1897		lung	NSCLC	Male
ACH-001088	Unknown/Discarded	HLC1		lung	NSCLC
ACH-001137	Unknown/Discarded	NCIH1993		lung	NSCLC	Female
ACH-001233	Unknown/Discarded	VMRCLCD		lung	NSCLC	Male
ACH-001234	Unknown/Discarded	VMRCLCP		lung	NSCLC
ACH-001362	Unknown/Discarded	NCIH1770		lung	NSCLC	Male
ACH-001363	Unknown/Discarded	NCIH2135		lung	NSCLC
ACH-001489	Unknown/Discarded	CORL32		lung	NSCLC
ACH-002089	Unknown/Discarded	201T		lung	NSCLC	Male
ACH-002102	Unknown/Discarded	EMCBAC2		lung	NSCLC
ACH-002122	Unknown/Discarded	GT3TKB		lung	NSCLC
ACH-002156	Unknown/Discarded	LC1SQ		lung	NSCLC	Male
ACH-002157	Unknown/Discarded	LC2AD		lung	NSCLC	Female
ACH-002158	Unknown/Discarded	LU99A		lung	NSCLC	Male
ACH-002172	Unknown/Discarded	NCIH322M		lung	NSCLC	Male
ACH-002184	Unknown/Discarded	PC3JPC3		lung	NSCLC	Female
ACH-002337	Unknown/Discarded	JHU028		lung	NSCLC	Male
ACH-000367	Unknown/Discarded	NCIH226		lung	NSCLC	Male
ACH-002138	Unknown/Discarded	H513		lung	NSCLC	Male
ACH-001136	None	NCIH187		lung	SCLC	Male
ACH-001047	Unknown/Discarded	CORL51		lung	SCLC	Male
ACH-001049	Unknown/Discarded	CPCN		lung	SCLC	Male
ACH-001138	Unknown/Discarded	NCIH2141		lung	SCLC	Male
ACH-001364	Unknown/Discarded	NCIH345		lung	SCLC	Male
ACH-001365	Unknown/Discarded	NCIH847		lung	SCLC	Male
ACH-001591	Unknown/Discarded	NCIH1417		lung	SCLC	Female
ACH-001599	Unknown/Discarded	NCIH64		lung	SCLC	Female
ACH-001958	Unknown/Discarded	MS1		lung	SCLC	Male
ACH-002051	Unknown/Discarded	LU134A		lung	SCLC	Male
ACH-002052	Unknown/Discarded	LU139		lung	SCLC	Male
ACH-002077	Unknown/Discarded	LU165		lung	SCLC	Male
ACH-002095	Unknown/Discarded	CORL303		lung	SCLC	Female
ACH-002144	Unknown/Discarded	ISTSL1		lung	SCLC	Male
ACH-002145	Unknown/Discarded	ISTSL2		lung	SCLC	Male
ACH-002154	Unknown/Discarded	LB647SCLC		lung	SCLC	Male
ACH-002169	Unknown/Discarded	NCIH1304		lung	SCLC
ACH-002170	Unknown/Discarded	NCIH1688		lung	SCLC	Male
ACH-002171	Unknown/Discarded	NCIH250		lung	SCLC	Male
ACH-002175	Unknown/Discarded	NCIH740		lung	SCLC	Male
ACH-002176	Unknown/Discarded	NCIH748		lung	SCLC	Male
ACH-002193	Unknown/Discarded	RERFLCFM		lung	SCLC	Male
ACH-002196	Unknown/Discarded	SBC1		lung	SCLC	Male
ACH-002197	Unknown/Discarded	SBC3		lung	SCLC	Male
ACH-000064	Unknown/Discarded	SALE		lung		Male
ACH-002333	Unknown/Discarded	HCC827GR		lung
ACH-001203	Unknown/Discarded	SUPHD1		lymphocyte	hodgkin_lymphoma	Male
ACH-002245	Unknown/Discarded	HS445		lymphocyte	hodgkin_lymphoma	Female
ACH-001121	Unknown/Discarded	MEC2		lymphocyte	lymphoma_unspecified	Male
ACH-001130	Unknown/Discarded	MOTN1		lymphocyte	lymphoma_unspecified	Female
ACH-001143	Unknown/Discarded	NKL		lymphocyte	lymphoma_unspecified	Male
ACH-001064	Unknown/Discarded	EB2		lymphocyte	non_hodgkin_lymphoma	Female
ACH-001146	Unknown/Discarded	OCILY10		lymphocyte	non_hodgkin_lymphoma	Female
ACH-001680	Unknown/Discarded	U698M		lymphocyte	non_hodgkin_lymphoma	Male
ACH-002214	Unknown/Discarded	BC1		lymphocyte	non_hodgkin_lymphoma	Male
ACH-002215	Unknown/Discarded	BC3		lymphocyte	non_hodgkin_lymphoma	Male
ACH-002220	Unknown/Discarded	CROAP2		lymphocyte	non_hodgkin_lymphoma	Male
ACH-002221	Unknown/Discarded	CTB1		lymphocyte	non_hodgkin_lymphoma	Male
ACH-002232	Unknown/Discarded	DG75		lymphocyte	non_hodgkin_lymphoma	Male
ACH-002236	Unknown/Discarded	EB3		lymphocyte	non_hodgkin_lymphoma	Male
ACH-002240	Unknown/Discarded	H9		lymphocyte	non_hodgkin_lymphoma	Male
ACH-002252	Unknown/Discarded	JIYOYEP2003		lymphocyte	non_hodgkin_lymphoma	Male
ACH-002253	Unknown/Discarded	JSC1		lymphocyte	non_hodgkin_lymphoma	Male
ACH-002254	Unknown/Discarded	KARPAS1106P		lymphocyte	non_hodgkin_lymphoma	Female
ACH-002255	Unknown/Discarded	KARPAS231		lymphocyte	non_hodgkin_lymphoma	Female
ACH-002272	Unknown/Discarded	MHHPREB1		lymphocyte	non_hodgkin_lymphoma	Male
ACH-002293	Unknown/Discarded	P32ISH		lymphocyte	non_hodgkin_lymphoma	Male
ACH-002300	Unknown/Discarded	RAMOS2G64C10		lymphocyte	non_hodgkin_lymphoma	Male
ACH-002301	Unknown/Discarded	RF48		lymphocyte	non_hodgkin_lymphoma	Male
ACH-002307	Unknown/Discarded	SUDHL16		lymphocyte	non_hodgkin_lymphoma	Male
ACH-002313	Unknown/Discarded	TK		lymphocyte	non_hodgkin_lymphoma	Female
ACH-002392	Unknown/Discarded	SC1		lymphocyte	non_hodgkin_lymphoma	Male
ACH-002393	Unknown/Discarded	CROAP3		lymphocyte	non_hodgkin_lymphoma	Male
ACH-002149	Unknown/Discarded	KGN		ovary	granulosa_cell_tumor	Female
ACH-000091	Unknown/Discarded	OV56		ovary	ovary_adenocarcinoma	Female
ACH-001042	Unknown/Discarded	COLO704		ovary	ovary_adenocarcinoma	Female
ACH-001063	Unknown/Discarded	DOV13		ovary	ovary_adenocarcinoma	Female
ACH-001144	Unknown/Discarded	OC315		ovary	ovary_adenocarcinoma	Female
ACH-002140	Unknown/Discarded	HEY		ovary	ovary_adenocarcinoma	Female
ACH-002146	Unknown/Discarded	JHOS3		ovary	ovary_adenocarcinoma	Female
ACH-002181	Unknown/Discarded	OVCA420		ovary	ovary_adenocarcinoma	Female
ACH-002182	Unknown/Discarded	OVCA433		ovary	ovary_adenocarcinoma	Female
ACH-002183	Unknown/Discarded	OVMIU		ovary	ovary_adenocarcinoma
ACH-000494	Unknown/Discarded	OELE		ovary		Female
ACH-001072	Unknown/Discarded	GRM		pancreas	exocrine	Male
ACH-001101	Unknown/Discarded	KLM1		pancreas	exocrine	Male
ACH-001171	Unknown/Discarded	PL45		pancreas	exocrine	Male
ACH-002164	Unknown/Discarded	MZ1PC		pancreas	exocrine	Male
ACH-002185	Unknown/Discarded	PL18		pancreas	exocrine
ACH-002186	Unknown/Discarded	PL4		pancreas	exocrine
ACH-001355	None	LAN6		peripheral_nervous_system	neuroblastoma	Male
ACH-002217	Unknown/Discarded	BE2M17		peripheral_nervous_system	neuroblastoma	Male
ACH-002261	Unknown/Discarded	KPNYS		peripheral_nervous_system	neuroblastoma	Male
ACH-002277	Unknown/Discarded	NBTU110		peripheral_nervous_system	neuroblastoma	Female
ACH-002278	Unknown/Discarded	NB10		peripheral_nervous_system	neuroblastoma	Male
ACH-002279	Unknown/Discarded	NB12		peripheral_nervous_system	neuroblastoma	Female
ACH-002280	Unknown/Discarded	NB13		peripheral_nervous_system	neuroblastoma	Male
ACH-002281	Unknown/Discarded	NB14		peripheral_nervous_system	neuroblastoma	Female
ACH-002282	Unknown/Discarded	NB17		peripheral_nervous_system	neuroblastoma	Female
ACH-002283	Unknown/Discarded	NB5		peripheral_nervous_system	neuroblastoma	Female
ACH-002284	Unknown/Discarded	NB6		peripheral_nervous_system	neuroblastoma	Male
ACH-002285	Unknown/Discarded	NB7		peripheral_nervous_system	neuroblastoma	Male
ACH-002340	Unknown/Discarded	NBSUSSR		peripheral_nervous_system	neuroblastoma	Male
ACH-002389	Unknown/Discarded	ACN		peripheral_nervous_system	neuroblastoma	Male
ACH-000426	Unknown/Discarded	KMS20		plasma_cell	multiple_myeloma	Female
ACH-000658	Unknown/Discarded	KMS18		plasma_cell	multiple_myeloma	Male
ACH-001043	Unknown/Discarded	COLO775		plasma_cell	multiple_myeloma	Male
ACH-001094	Unknown/Discarded	HTK		plasma_cell	multiple_myeloma	Female
ACH-001162	Unknown/Discarded	PCM6		plasma_cell	multiple_myeloma	Female
ACH-001383	Unknown/Discarded	PWR1E		prostate	prostate_adenocarcinoma	Male
ACH-000170	Unknown/Discarded	PRECLH		prostate		Male
ACH-002460	Unknown/Discarded	HT144SKINFV2		skin	melanoma	Male
ACH-001002	Unknown/Discarded	451LU		skin	melanoma	Male
ACH-001024	Unknown/Discarded	CHL1		skin	melanoma	Female
ACH-001044	Unknown/Discarded	COLO818		skin	melanoma	Male
ACH-001045	Unknown/Discarded	COLO849		skin	melanoma	Male
ACH-001704	Unknown/Discarded	VMRCMELG		skin	melanoma	Male
ACH-002040	Unknown/Discarded	HMVII		skin	melanoma	Female
ACH-002096	Unknown/Discarded	CP50MELB		skin	melanoma	Male
ACH-002097	Unknown/Discarded	CP66MEL		skin	melanoma	Male
ACH-002098	Unknown/Discarded	CP67MEL		skin	melanoma
ACH-002120	Unknown/Discarded	GAK		skin	melanoma	Female
ACH-002121	Unknown/Discarded	GMEL		skin	melanoma	Male
ACH-002143	Unknown/Discarded	ISTMEL1		skin	melanoma	Male
ACH-002147	Unknown/Discarded	K2		skin	melanoma
ACH-002152	Unknown/Discarded	LB2518MEL		skin	melanoma	Female
ACH-002153	Unknown/Discarded	LB373MELD		skin	melanoma	Female
ACH-002162	Unknown/Discarded	MMACSF		skin	melanoma	Female
ACH-002165	Unknown/Discarded	MZ2MEL		skin	melanoma
ACH-002166	Unknown/Discarded	MZ7MEL		skin	melanoma	Female
ACH-002205	Unknown/Discarded	WM1552C		skin	melanoma	Male
ACH-002206	Unknown/Discarded	WM278		skin	melanoma	Female
ACH-002207	Unknown/Discarded	WM35		skin	melanoma	Female
ACH-002338	Unknown/Discarded	M980513		skin	melanoma	Female
ACH-002386	Unknown/Discarded	M00921		skin	melanoma	Female
ACH-002387	Unknown/Discarded	M1203273		skin	melanoma
ACH-002388	Unknown/Discarded	MET2B		skin	melanoma
ACH-001131	Unknown/Discarded	MSDASH1		skin	merkel_cell_carcinoma	Female
ACH-001122	Unknown/Discarded	MKL1		skin	merkel_cell_carcinoma	Male
ACH-001123	Unknown/Discarded	MKL2		skin	merkel_cell_carcinoma	Male
ACH-001170	Unknown/Discarded	PETA		skin	merkel_cell_carcinoma	Male
ACH-002091	Unknown/Discarded	CAL39		skin	skin_squamous	Female
ACH-002100	Unknown/Discarded	DJM1		skin	skin_squamous	Female
ACH-002200	Unknown/Discarded	SW962		skin		Female
ACH-002874	Unknown/Discarded	A375RPMI		skin		Female
ACH-002875	Unknown/Discarded	RVH421RPMI		skin		Male
ACH-002246	Unknown/Discarded	HS633T		soft_tissue	fibrosarcoma	Female
ACH-002309	Unknown/Discarded	SW684		soft_tissue	fibrosarcoma	Male
ACH-002271	Unknown/Discarded	MFHINO		soft_tissue	malignant_fibrous_histiocytoma	Female
ACH-001212	Unknown/Discarded	TTC642		soft_tissue	malignant_rhabdoid_tumor	Female
ACH-001743	Unknown/Discarded	RC2		soft_tissue	rhabdomyosarcoma	Male
ACH-001189	Unknown/Discarded	SJRH30		soft_tissue	rhabdomyosarcoma	Male
ACH-001272	Unknown/Discarded	FUJI		soft_tissue	synovial_sarcoma	Female
ACH-002085	Unknown/Discarded	HSSYII		soft_tissue	synovial_sarcoma	Male
ACH-002334	Unknown/Discarded	SS1A		soft_tissue
ACH-002397	Unknown/Discarded	KMHDASH2		thyroid	thyroid_carcinoma	Male
ACH-001350	Unknown/Discarded	HTCC3		thyroid	thyroid_carcinoma	Female
ACH-002148	Unknown/Discarded	K5		thyroid	thyroid_carcinoma	Male
ACH-001023	Unknown/Discarded	CGTHW1		thyroid	thyroid_squamous	Male
ACH-002373	Unknown/Discarded	HCC1187BL		unknown		Female
ACH-002374	Unknown/Discarded	HCC1599BL		unknown		Female
ACH-002375	Unknown/Discarded	HCC1937BL		unknown		Female
ACH-002376	Unknown/Discarded	LS1034PBL		unknown		Male
ACH-002377	Unknown/Discarded	HCC38BL		unknown		Female
ACH-002378	Unknown/Discarded	HCC1143BL		unknown		Female
ACH-002379	Unknown/Discarded	J82EBV		unknown		Male
ACH-002380	Unknown/Discarded	COLO829BL		unknown		Male
ACH-002381	Unknown/Discarded	HCC2157BL		unknown		Female
ACH-002382	Unknown/Discarded	HCC1395BL		unknown		Female
ACH-002383	Unknown/Discarded	HCC2218BL		unknown		Female
ACH-002384	Unknown/Discarded	HCC1954BL		unknown		Female
ACH-002342	Unknown/Discarded	BB30PBL		unknown		Female
ACH-002343	Unknown/Discarded	BB49EBV		unknown		Female
ACH-002344	Unknown/Discarded	BB65EBV		unknown		Male
ACH-002346	Unknown/Discarded	CP50EBV		unknown		Male
ACH-002347	Unknown/Discarded	CP66EBV		unknown		Male
ACH-002348	Unknown/Discarded	DIPG007		unknown
ACH-002349	Unknown/Discarded	GBM001		unknown
ACH-002350	Unknown/Discarded	HA7EBV		unknown		Male
ACH-002351	Unknown/Discarded	L542		unknown		Female
ACH-002352	Unknown/Discarded	LB1047EBV		unknown		Female
ACH-002353	Unknown/Discarded	LB2241EBV		unknown		Male
ACH-002354	Unknown/Discarded	LB2518EBV		unknown		Female
ACH-002355	Unknown/Discarded	LB373EBV		unknown		Female
ACH-002356	Unknown/Discarded	LB647PBL		unknown		Male
ACH-002357	Unknown/Discarded	LB771PBL		unknown		Male
ACH-002358	Unknown/Discarded	LB831EBV		unknown		Male
ACH-002360	Unknown/Discarded	MZ1B		unknown		Male
ACH-002361	Unknown/Discarded	MZ7B		unknown		Female
ACH-002362	Unknown/Discarded	NCIBL128		unknown		Male
ACH-002363	Unknown/Discarded	NCIBL1395		unknown		Female
ACH-002364	Unknown/Discarded	NCIBL1437		unknown		Male
ACH-002365	Unknown/Discarded	NCIBL1770		unknown		Male
ACH-002366	Unknown/Discarded	NCIBL2009		unknown		Female
ACH-002367	Unknown/Discarded	NCIBL2052		unknown		Male
ACH-002368	Unknown/Discarded	NCIBL2087		unknown		Male
ACH-002369	Unknown/Discarded	NCIBL209		unknown		Male
ACH-002370	Unknown/Discarded	NCIBL2122		unknown		Female
ACH-002371	Unknown/Discarded	NCIBL2126		unknown		Male
ACH-002372	Unknown/Discarded	NCIBL2171		unknown		Male
ACH-001182	Unknown/Discarded	RPMI6666		unknown		Male
ACH-002321	Unknown/Discarded	HBL100		unknown
ACH-002336	Unknown/Discarded	HCET		unknown		Female
ACH-002043	Unknown/Discarded	CA922		upper_aerodigestive	upper_aerodigestive_carcinoma	Male
ACH-001675	Unknown/Discarded	TR146		upper_aerodigestive	upper_aerodigestive_squamous	Female
ACH-000992	Unknown/Discarded	BICR18		upper_aerodigestive	upper_aerodigestive_squamous	Male
ACH-001090	Unknown/Discarded	HN		upper_aerodigestive	upper_aerodigestive_squamous	Male
ACH-001227	Unknown/Discarded	UPCISCC090		upper_aerodigestive	upper_aerodigestive_squamous	Male
ACH-001331	Unknown/Discarded	BICR10		upper_aerodigestive	upper_aerodigestive_squamous	Female
ACH-002212	Unknown/Discarded	BB30HNC		upper_aerodigestive	upper_aerodigestive_squamous	Female
ACH-002213	Unknown/Discarded	BB49HNC		upper_aerodigestive	upper_aerodigestive_squamous	Female
ACH-002244	Unknown/Discarded	HO1N1		upper_aerodigestive	upper_aerodigestive_squamous	Male
ACH-002249	Unknown/Discarded	JHU011		upper_aerodigestive	upper_aerodigestive_squamous	Male
ACH-002250	Unknown/Discarded	JHU022		upper_aerodigestive	upper_aerodigestive_squamous	Male
ACH-002251	Unknown/Discarded	JHU029		upper_aerodigestive	upper_aerodigestive_squamous	Male
ACH-002260	Unknown/Discarded	KOSC2		upper_aerodigestive	upper_aerodigestive_squamous	Male
ACH-002265	Unknown/Discarded	LB771HNC		upper_aerodigestive	upper_aerodigestive_squamous	Male
ACH-002294	Unknown/Discarded	PCI15A		upper_aerodigestive	upper_aerodigestive_squamous	Male
ACH-002295	Unknown/Discarded	PCI30		upper_aerodigestive	upper_aerodigestive_squamous	Male
ACH-002296	Unknown/Discarded	PCI38		upper_aerodigestive	upper_aerodigestive_squamous	Male
ACH-002297	Unknown/Discarded	PCI4B		upper_aerodigestive	upper_aerodigestive_squamous	Male
ACH-002298	Unknown/Discarded	PCI6A		upper_aerodigestive	upper_aerodigestive_squamous	Male
ACH-002305	Unknown/Discarded	SKN3		upper_aerodigestive	upper_aerodigestive_squamous
ACH-002391	Unknown/Discarded	UDSCC2		upper_aerodigestive	upper_aerodigestive_squamous	Male
ACH-002234	Unknown/Discarded	DOK		upper_aerodigestive		Male
ACH-002239	Unknown/Discarded	H3118		upper_aerodigestive		Female
ACH-002235	Unknown/Discarded	DSH1		urinary_tract	bladder_carcinoma	Male
ACH-002266	Unknown/Discarded	LB831BLC		urinary_tract	bladder_carcinoma	Male
ACH-001282	Unknown/Discarded	CHLA258		bone		Female
